# Supplementary material for: The roles of nuclear orphan receptor NR2F6 in anti-viral innate immunity
Source: PLoS Pathog. 2024 Jun 3;20(6):e1012271. doi: 10.1371/journal.ppat.1012271 (PMC11175508; doi:10.1371/journal.ppat.1012271)
Supplement: S1 Table — (XLSX) [file ppat.1012271.s007.xlsx]

## Sheet: Sheet1
Sup. Table 1 The expression of all the genes in control and HSV-1-treated THP-1 cells
gene_id	gene_name	REP1_THP1_BLANK	REP2_THP1_BLANK	REP1_THP1_HSV	REP2_THP1_HSV
ENSG00000283274.1	5_8S_rRNA	0	0.0991721	0	0.039829
ENSG00000285609.1	5S_rRNA	0	0	0.128688	0.0710759
ENSG00000277313.1	7SK	0	0	0	0
ENSG00000121410.12	A1BG	0.0142051	0	0.0316033	0.0567283
ENSG00000268895.6	A1BG-AS1	0	0	0	0
ENSG00000148584.15	A1CF	0	0	0.00406152	0.00925329
ENSG00000175899.15	A2M	0.0188484	0.0117817	0.0198396	0.0194249
ENSG00000245105.4	A2M-AS1	0.108839	0.187847	0.149011	0.072013
ENSG00000166535.20	A2ML1	0.00137597	0.00187107	0.00884359	0.00450869
ENSG00000256661.1	A2ML1-AS1	0.00431636	0.00275131	0.00720225	0.00795577
ENSG00000256904.1	A2ML1-AS2	0	0	0	0
ENSG00000291190.1	A2MP1	0.0774361	0.0605044	0.0407542	0.0376003
ENSG00000184389.9	A3GALT2	0	0.00420223	0.00611133	0
ENSG00000128274.17	A4GALT	0.00202404	0	0	0
ENSG00000118017.4	A4GNT	0.0340271	0.0208218	0.0757033	0.171428
ENSG00000265544.1	AA06	0	0	0	0
ENSG00000094914.14	AAAS	3.96566	3.9908	3.04659	3.36394
ENSG00000081760.17	AACS	0.620142	0.661067	0.757871	0.683299
ENSG00000291019.1	AACSP1	0.0970053	0.0747612	0.0899236	0.0724669
ENSG00000114771.14	AADAC	0	0	0	0
ENSG00000197953.6	AADACL2	0	0	0	0
ENSG00000242908.6	AADACL2-AS1	0.000501244	0.000340799	0.000991255	0.000821222
ENSG00000188984.12	AADACL3	0.00466821	0.00476093	0	0.0114724
ENSG00000204518.3	AADACL4	0.00256861	0.00261963	0.0076195	0.012625
ENSG00000291076.1	AADACP1	0	0	0	0
ENSG00000109576.14	AADAT	0.131331	0.091844	0.132178	0.07723
ENSG00000103591.13	AAGAB	1.01536	0.894693	0.751781	0.783856
ENSG00000115977.21	AAK1	0.283887	0.250273	0.557094	0.555283
ENSG00000087884.16	AAMDC	0.0182044	0.0225886	0.0459011	0.0589054
ENSG00000127837.10	AAMP	20.2797	21.3047	17.7504	18.52
ENSG00000129673.10	AANAT	0.00704449	0.0143688	0.18807	0.0973813
ENSG00000131043.13	AAR2	1.55249	1.70885	2.21956	2.47506
ENSG00000205002.4	AARD	0.446622	0.42193	0.264971	0.311949
ENSG00000090861.17	AARS1	11.9845	11.9567	7.30122	7.45691
ENSG00000249038.2	AARS1P1	0	0	0	0
ENSG00000124608.5	AARS2	0	0	0	0
ENSG00000266967.7	AARSD1	0	0	0	0
ENSG00000234969.1	AARSD1P1	0	0	0	0
ENSG00000157426.14	AASDH	0.308354	0.247789	0.385276	0.395852
ENSG00000149313.11	AASDHPPT	0.512957	0.525742	0.651318	0.54898
ENSG00000008311.16	AASS	0.112965	0.102366	0.223582	0.220729
ENSG00000215458.8	AATBC	0.854209	0.915398	0.791045	0.809869
ENSG00000275700.6	AATF	0.963438	0.910039	0.971713	0.996626
ENSG00000181409.14	AATK	0.032848	0.0470087	0.0966541	0.0781217
ENSG00000281376.1	ABALON	0	0	0	0
ENSG00000183044.12	ABAT	0.0260437	0.0249181	0.0298669	0.0511371
ENSG00000165029.17	ABCA1	0.565291	0.508163	1.11881	1.05635
ENSG00000154263.18	ABCA10	0.0039318	0.00339299	0.00583163	0.00668951
ENSG00000251595.7	ABCA11P	0	0	0	0
ENSG00000144452.15	ABCA12	0.00841295	0.00261764	0.00486432	0.007359
ENSG00000179869.15	ABCA13	0.00074436	0.000442834	0.00294408	0.0014482
ENSG00000238098.9	ABCA17P	0.0279941	0.0254544	0.030015	0.0377141
ENSG00000107331.18	ABCA2	29.5315	34.5446	16.188	16.144
ENSG00000167972.14	ABCA3	0.992395	1.098	0.476009	0.512385
ENSG00000257408.3	ABCA3P1	0	0	0	0
ENSG00000198691.14	ABCA4	0.000920508	0.00140819	0.0044372	0.00254497
ENSG00000154265.16	ABCA5	0.138504	0.0871496	0.104562	0.0931891
ENSG00000154262.13	ABCA6	0.00560726	0.0114373	0.0090097	0.00516755
ENSG00000064687.13	ABCA7	3.42093	4.03052	3.22106	3.36796
ENSG00000141338.15	ABCA8	0	0	0.00198842	0.00617752
ENSG00000154258.17	ABCA9	0.000683046	0.000696613	0.00101309	0
ENSG00000231749.3	ABCA9-AS1	0.000901605	0.000306504	0.000891503	0.000738581
ENSG00000085563.15	ABCB1	0.00407183	0.00372311	0.0564363	0.051759
ENSG00000135776.5	ABCB10	3.1298	2.95963	2.53158	2.3609
ENSG00000274099.1	ABCB10P1	0	0.041424	0	0.0665461
ENSG00000261524.1	ABCB10P3	0	0	0	0
ENSG00000260053.2	ABCB10P4	0.027041	0.0275781	0	0.0166137
ENSG00000073734.10	ABCB11	0.00101975	0.00208002	0	0.00563873
ENSG00000005471.19	ABCB4	0.0791284	0.0550749	0.180216	0.215199
ENSG00000004846.17	ABCB5	0.0012809	0.0009331	0.0138416	0.0265321
ENSG00000115657.14	ABCB6	0	0	0	0
ENSG00000131269.19	ABCB7	0.477221	0.399504	0.390374	0.39551
ENSG00000197150.13	ABCB8	2.56381	2.9196	2.61727	2.75491
ENSG00000150967.19	ABCB9	0.171727	0.185061	0.215019	0.242696
ENSG00000103222.20	ABCC1	0.56648	0.60969	0.801845	0.809349
ENSG00000124574.15	ABCC10	1.93982	2.12721	3.11261	3.15768
ENSG00000121270.16	ABCC11	0.00216603	0.00257723	0.00963792	0.014195
ENSG00000140798.17	ABCC12	0	0.000400805	0.00641183	0.00193163
ENSG00000291052.1	ABCC13	0.0119003	0.0118987	0.00899824	0.00774147
ENSG00000023839.12	ABCC2	0.0388342	0.038314	0.0745026	0.0643163
ENSG00000108846.16	ABCC3	0.11508	0.104791	0.243075	0.256301
ENSG00000125257.16	ABCC4	0.145525	0.120722	0.121295	0.119298
ENSG00000114770.17	ABCC5	0.360349	0.38748	1.0095	1.02515
ENSG00000223882.1	ABCC5-AS1	0	0	0	0
ENSG00000091262.17	ABCC6	0.392077	0.382762	0.832021	0.827162
ENSG00000291057.1	ABCC6P1	0.0467382	0.0376898	0.0983402	0.053424
ENSG00000255277.4	ABCC6P2	0.211405	0.161703	0.223968	0.194827
ENSG00000006071.16	ABCC8	0.000699758	0.00107049	0.00363257	0.00773862
ENSG00000069431.14	ABCC9	0	0.000414939	0.00060345	0.000499938
ENSG00000101986.12	ABCD1	1.55953	1.95522	3.69082	4.03685
ENSG00000215151.4	ABCD1P2	0	0	0	0
ENSG00000261233.2	ABCD1P3	0.0184555	0.0470551	0.0410596	0.0340165
ENSG00000225293.1	ABCD1P4	0	0	0	0
ENSG00000214330.4	ABCD1P5	0	0	0	0
ENSG00000173208.4	ABCD2	0.0287792	0.0202866	0.033897	0.0275625
ENSG00000117528.14	ABCD3	0.75119	0.539371	0.423652	0.419007
ENSG00000119688.21	ABCD4	1.65681	1.57459	2.01908	1.98077
ENSG00000164163.11	ABCE1	0.840384	0.622802	0.496337	0.435592
ENSG00000204574.14	ABCF1	11.9446	12.0884	10.5556	11.2538
ENSG00000033050.9	ABCF2	0	0.00383097	0.0194999	0.0138472
ENSG00000285292.1	ABCF2-H2BK1	0.0152761	0.0124636	0.00906298	0.039419
ENSG00000242159.1	ABCF2P1	0.237242	0.241954	0.422252	0.252649
ENSG00000228769.1	ABCF2P2	0	0	0	0
ENSG00000161204.12	ABCF3	9.46129	10.8435	18.6626	18.912
ENSG00000160179.19	ABCG1	0.0323873	0.0388958	0.0817072	0.0595092
ENSG00000118777.12	ABCG2	0.00438301	0.00425721	0.0148591	0.0133361
ENSG00000172350.10	ABCG4	0.201895	0.154982	0.405705	0.354787
ENSG00000138075.14	ABCG5	0	0.00570494	0.0232309	0.0164966
ENSG00000143921.9	ABCG8	0.00347077	0.0011799	0.0137275	0.010662
ENSG00000143994.14	ABHD1	0.231219	0.257249	0.405296	0.315111
ENSG00000144827.9	ABHD10	2.09554	1.98615	1.96429	2.10241
ENSG00000106077.19	ABHD11	5.61892	7.13859	5.04799	5.3131
ENSG00000225969.3	ABHD11-AS1	0.379222	0.567239	0.487465	0.559175
ENSG00000100997.20	ABHD12	1.24545	1.36922	1.4293	1.41068
ENSG00000131969.15	ABHD12B	0	0	0	0
ENSG00000139826.6	ABHD13	0.87178	0.746612	0.881353	0.606569
ENSG00000248487.10	ABHD14A	0	0	0	0
ENSG00000114786.16	ABHD14A-ACY1	0	0	0	0
ENSG00000114779.20	ABHD14B	0	0	0	0
ENSG00000168792.5	ABHD15	0	0	0	0
ENSG00000264031.1	ABHD15-AS1	0	0	0	0.0004952
ENSG00000204427.12	ABHD16A	0	0	0	0
ENSG00000183260.7	ABHD16B	0	0	0	0
ENSG00000129968.17	ABHD17A	10.0344	12.1993	15.251	15.3499
ENSG00000198658.4	ABHD17AP1	0	0	0	0
ENSG00000250536.1	ABHD17AP3	0	0	0	0
ENSG00000229107.2	ABHD17AP4	0.0843947	0.172142	0.139082	0.276539
ENSG00000263366.2	ABHD17AP5	3.35257	3.59059	4.64009	4.01628
ENSG00000226981.2	ABHD17AP6	0.109595	0.0873849	0.112307	0.105285
ENSG00000260864.1	ABHD17AP7	0	0	0	0
ENSG00000260540.2	ABHD17AP8	0	0	0	0
ENSG00000261536.2	ABHD17AP9	0	0	0	0
ENSG00000107362.14	ABHD17B	0.454969	0.386156	0.953356	0.901486
ENSG00000136379.12	ABHD17C	0.654829	0.708683	0.431405	0.382729
ENSG00000164074.16	ABHD18	0.237344	0.213818	0.336186	0.306225
ENSG00000140526.18	ABHD2	0.640963	0.585284	0.466188	0.410853
ENSG00000158201.10	ABHD3	0.811109	0.692517	0.899835	0.855926
ENSG00000100439.11	ABHD4	0.647966	0.662889	0.996876	0.892641
ENSG00000011198.10	ABHD5	0.282186	0.204787	1.7998	2.03537
ENSG00000163686.15	ABHD6	0.360974	0.36193	0.353917	0.343117
ENSG00000127220.6	ABHD8	0.835012	0.931434	0.865971	0.849692
ENSG00000136754.18	ABI1	0.59937	0.511061	0.828925	0.728886
ENSG00000271484.1	ABI1P1	0	0	0	0
ENSG00000138443.17	ABI2	0.0573523	0.0499194	0.110731	0.104798
ENSG00000108798.9	ABI3	0.0714313	0.0799	0.109364	0.218017
ENSG00000154175.18	ABI3BP	0.00241682	0.000246483	0.00609385	0.00623645
ENSG00000119328.12	ABITRAM	1.20861	1.01336	1.17095	0.990075
ENSG00000251106.1	ABITRAMP1	0	0	0	0
ENSG00000097007.20	ABL1	0.65996	0.672378	0.636515	0.622908
ENSG00000143322.22	ABL2	0.213161	0.202609	0.520771	0.588988
ENSG00000099204.21	ABLIM1	0.000788719	0.00116189	0.0106584	0.00936854
ENSG00000163995.21	ABLIM2	0.0117491	0.0104263	0.0203682	0.0196868
ENSG00000173210.20	ABLIM3	0	0.00151765	0	0.000914268
ENSG00000175164.16	ABO	0.00207234	0	0.0102456	0.0144298
ENSG00000159842.16	ABR	0.655266	0.712878	0.807905	0.831
ENSG00000235361.1	ABR-AS1	0	0	0	0
ENSG00000174429.4	ABRA	0	0.00559659	0.00813917	0.0202291
ENSG00000146386.8	ABRACL	7.66514	6.27005	3.89894	4.08005
ENSG00000163322.14	ABRAXAS1	0.0541243	0.0462354	0.177021	0.165983
ENSG00000165660.8	ABRAXAS2	1.30998	1.08453	1.65515	1.46391
ENSG00000146109.5	ABT1	6.72916	7.83299	7.77172	7.12846
ENSG00000250496.2	ABT1P1	0	0	0	0
ENSG00000114626.18	ABTB1	3.94604	4.76297	3.16749	3.35511
ENSG00000166016.6	ABTB2	0.170163	0.180234	0.482767	0.485487
ENSG00000151136.15	ABTB3	0.000605768	0.000529542	0.0157874	0.0163758
ENSG00000060971.19	ACAA1	1.49747	1.65698	1.90136	2.02619
ENSG00000167315.18	ACAA2	1.06634	0.921741	0.42433	0.392632
ENSG00000233585.2	ACAA2P1	0.311532	0.499273	0.132018	0.328117
ENSG00000278540.5	ACACA	0.521131	0.482918	0.324552	0.322544
ENSG00000076555.16	ACACB	0.15442	0.165233	0.165783	0.168213
ENSG00000111271.15	ACAD10	0.475835	0.551827	0.551044	0.610227
ENSG00000240303.8	ACAD11	0	0	0	0
ENSG00000151498.12	ACAD8	3.43319	3.48425	2.55138	2.57952
ENSG00000177646.20	ACAD9	1.59187	1.60247	1.29296	1.37757
ENSG00000287110.3	ACAD9-DT	0.316254	0.366337	0.312711	0.35982
ENSG00000115361.8	ACADL	0	0	0	0
ENSG00000117054.15	ACADM	0.81228	0.655291	0.709545	0.674027
ENSG00000122971.9	ACADS	1.81508	2.03519	1.92909	2.10798
ENSG00000196177.13	ACADSB	0.361684	0.271155	0.295757	0.299475
ENSG00000072778.20	ACADVL	51.5321	55.7772	41.8765	43.0179
ENSG00000157766.19	ACAN	0.000821178	0.000418744	0.0103527	0.010595
ENSG00000072818.12	ACAP1	0.0711108	0.124901	0.140628	0.211167
ENSG00000114331.16	ACAP2	0.487584	0.376128	0.569646	0.497804
ENSG00000229325.1	ACAP2-IT1	0	0	0	0
ENSG00000131584.19	ACAP3	8.36134	9.58022	9.44354	9.61259
ENSG00000075239.14	ACAT1	1.41869	1.17698	0.542696	0.586953
ENSG00000120437.9	ACAT2	5.58465	5.20153	1.99893	1.78147
ENSG00000182827.9	ACBD3	1.16955	1.0453	1.79819	1.63035
ENSG00000234478.1	ACBD3-AS1	0	0	0	0
ENSG00000181513.15	ACBD4	1.46598	1.74212	2.9987	3.35838
ENSG00000107897.20	ACBD5	0.325198	0.283416	0.660063	0.723632
ENSG00000230124.8	ACBD6	0.184537	0.198658	0.132535	0.132663
ENSG00000176244.7	ACBD7	0.0843552	0.065655	0.05268	0.0600101
ENSG00000110455.14	ACCS	6.06764	6.2046	8.70293	8.68421
ENSG00000205126.2	ACCSL	0	0	0.00365065	0
ENSG00000102977.18	ACD	16.1741	20.3385	10.2489	11.0646
ENSG00000159640.17	ACE	0.0484759	0.0480262	0.131473	0.134449
ENSG00000130234.13	ACE2	0	0	0	0
ENSG00000224353.2	ACE3P	0	0	0	0
ENSG00000167769.5	ACER1	0.00429963	0.00438502	0.0589889	0.0700035
ENSG00000177076.6	ACER2	0.100473	0.100391	0.0926343	0.102604
ENSG00000180105.11	ACER2P1	0	0.0365921	0	0.0440878
ENSG00000078124.13	ACER3	0.12065	0.115605	0.149122	0.14519
ENSG00000087085.16	ACHE	0.0253792	0	0.307412	0.369028
ENSG00000100813.15	ACIN1	10.1567	9.91867	13.6896	14.1343
ENSG00000213088.12	ACKR1	0	0	0	0
ENSG00000144648.16	ACKR2	0	0	0	0
ENSG00000144476.6	ACKR3	0.0770245	0.0723527	0.487033	0.518062
ENSG00000129048.7	ACKR4	0	0	0	0
ENSG00000225415.2	ACKR4P1	0	0	0	0
ENSG00000131473.17	ACLY	6.96334	7.23086	5.14059	4.81368
ENSG00000153086.14	ACMSD	0	0	0	0
ENSG00000227411.1	ACNATP	0	0	0.0166401	0
ENSG00000122729.19	ACO1	0.751191	0.706883	1.6728	1.61908
ENSG00000100412.17	ACO2	1.41038	1.54082	1.37988	1.45905
ENSG00000102794.10	ACOD1	0.0145778	0.00594693	0.272433	0.218537
ENSG00000184227.8	ACOT1	0	0	0	0
ENSG00000162390.18	ACOT11	0.162363	0.17584	0.089007	0.0954494
ENSG00000172497.9	ACOT12	0.00138019	0.00140761	0.0095531	0.00791443
ENSG00000112304.11	ACOT13	0.635127	0.496497	0.841827	0.802373
ENSG00000119673.16	ACOT2	0	0	0	0
ENSG00000177465.5	ACOT4	0	0	0	0
ENSG00000205669.4	ACOT6	0	0	0	0
ENSG00000097021.20	ACOT7	0.718501	0.832769	0.407196	0.41412
ENSG00000101473.17	ACOT8	1.96168	2.03136	1.58881	1.63551
ENSG00000123130.17	ACOT9	0.635522	0.534443	0.77122	0.800882
ENSG00000161533.12	ACOX1	1.00726	0.916944	1.87995	1.98995
ENSG00000168306.13	ACOX2	0.0358225	0.0252928	0.0190729	0.0293452
ENSG00000087008.16	ACOX3	0.668782	0.667502	0.761306	0.792052
ENSG00000153093.20	ACOXL	0	0.000155204	0.00225715	0.00252447
ENSG00000204581.3	ACOXL-AS1	0	0	0	0
ENSG00000143727.16	ACP1	5.1024	4.70764	3.74367	3.60944
ENSG00000134575.13	ACP2	3.54775	3.96311	5.54928	5.59847
ENSG00000014257.17	ACP3	0.304366	0.258972	0.4136	0.458771
ENSG00000142513.6	ACP4	0.135199	0.012535	0.273446	0.377568
ENSG00000102575.14	ACP5	0	0	0	0
ENSG00000162836.12	ACP6	0.327993	0.340402	0.208949	0.195301
ENSG00000183760.11	ACP7	0.0053531	0.00218377	0.0460502	0.0223644
ENSG00000100312.11	ACR	0	0	0	0
ENSG00000111644.8	ACRBP	0.590007	0.59529	0.318216	0.453602
ENSG00000175509.8	ACRP1	0	0	0.114852	0.063434
ENSG00000134940.14	ACRV1	0.126286	0.0579573	0.280959	0.418978
ENSG00000103740.10	ACSBG1	0	0	0.0324749	0.0208741
ENSG00000130377.14	ACSBG2	0	0	0	0
ENSG00000167107.13	ACSF2	1.22147	1.37006	1.26296	1.1663
ENSG00000176715.17	ACSF3	0.931313	1.02098	1.03902	1.03468
ENSG00000151726.16	ACSL1	1.56052	1.44141	3.14469	3.00008
ENSG00000123983.15	ACSL3	1.06722	0.819644	1.32911	1.21601
ENSG00000234193.1	ACSL3-AS1	0	0	0	0
ENSG00000068366.21	ACSL4	0.741736	0.515899	0.701328	0.634875
ENSG00000197142.11	ACSL5	0.213314	0.234755	0.218726	0.199261
ENSG00000164398.15	ACSL6	0	0	0	0
ENSG00000223548.1	ACSL6-AS1	0	0	0	0
ENSG00000166743.10	ACSM1	0	0	0	0
ENSG00000183747.12	ACSM2A	0	0	0	0.00200416
ENSG00000066813.14	ACSM2B	0	0	0	0.0018051
ENSG00000005187.12	ACSM3	0.00204909	0.00192903	0.000935136	0.00581047
ENSG00000215009.6	ACSM4	0.0119802	0.00977451	0.0124383	0.0161931
ENSG00000183549.10	ACSM5	0.00371396	0	0.0123942	0.0182545
ENSG00000260762.1	ACSM5P1	0	0	0	0
ENSG00000173124.15	ACSM6	0.00170048	0	0.00630534	0.00626852
ENSG00000154930.15	ACSS1	1.05742	1.16006	0.835238	0.85361
ENSG00000131069.20	ACSS2	0.836393	0.839517	1.01848	1.12785
ENSG00000111058.8	ACSS3	0.0427298	0.0420023	0.0459817	0.0426746
ENSG00000143632.15	ACTA1	0.157908	0.14494	2.00248	2.3187
ENSG00000107796.13	ACTA2	0	0	0	0
ENSG00000180139.11	ACTA2-AS1	0	0	0	0
ENSG00000075624.17	ACTB	212.128	228.526	216.163	211.135
ENSG00000169067.4	ACTBL2	0	0	0	0
ENSG00000229145.1	ACTBP1	0	0	0	0
ENSG00000188460.4	ACTBP11	10.2538	16.3414	14.4693	13.7919
ENSG00000233125.3	ACTBP12	0	0	0	0
ENSG00000229001.1	ACTBP14	0	0	0	0
ENSG00000213857.3	ACTBP15	0.195001	0.397749	0.206589	0.136922
ENSG00000213763.4	ACTBP2	0	0	0	0
ENSG00000286676.1	ACTBP4	0	0	0	0
ENSG00000203413.3	ACTBP6	0	0	0	0
ENSG00000185607.5	ACTBP7	0	0	0	0
ENSG00000220267.1	ACTBP8	0	0	0	0
ENSG00000266920.1	ACTBP9	0.403031	0.767268	0.358664	0.528251
ENSG00000159251.8	ACTC1	0	0	0	0
ENSG00000172900.12	ACTE1P	0.00144667	0	0.00643709	0.0151099
ENSG00000184009.13	ACTG1	299.491	321.442	366.726	363.252
ENSG00000178631.7	ACTG1P1	0	0	0	0
ENSG00000231340.1	ACTG1P10	0	0	0	0
ENSG00000229465.1	ACTG1P11	0.524956	0.321229	0.428236	0.419285
ENSG00000226642.1	ACTG1P12	0	0	0	0
ENSG00000241305.1	ACTG1P13	0	0	0	0
ENSG00000230581.2	ACTG1P14	0	0	0	0
ENSG00000259904.1	ACTG1P15	0.277787	0.113322	0.164805	0.136535
ENSG00000260298.2	ACTG1P16	0	0	0	0
ENSG00000259315.1	ACTG1P17	0.0271904	0.018487	0.0504108	0.100233
ENSG00000218475.2	ACTG1P18	0	0	0	0
ENSG00000237999.2	ACTG1P19	3.30743	4.77634	5.53348	4.55179
ENSG00000229129.1	ACTG1P2	0.0524956	0.0535382	0.116792	0.0645054
ENSG00000241547.1	ACTG1P20	0	0	0	0
ENSG00000232672.1	ACTG1P21	0.0885863	0	0.0875937	0.290274
ENSG00000271615.2	ACTG1P22	0.0100199	0.00510948	0.00743075	0.0123123
ENSG00000230362.1	ACTG1P23	0.109977	0.0280403	0.285454	0.101353
ENSG00000226359.1	ACTG1P24	0	0.240373	0.399515	0.0827463
ENSG00000234996.4	ACTG1P25	0.116031	0.122801	0.142872	0.207139
ENSG00000215388.3	ACTG1P3	0	0	0	0
ENSG00000236085.1	ACTG1P4	0	0	0	0
ENSG00000229349.2	ACTG1P9	0.599907	0.441872	0.757959	1.10573
ENSG00000163017.14	ACTG2	0.00643048	0.0032791	0.00953765	0.0184371
ENSG00000288649.2	ACTL10	0	0	0	0
ENSG00000234667.2	ACTL11P	0.0149173	0	0	0.01833
ENSG00000136518.17	ACTL6A	3.98584	3.37354	1.90138	1.88942
ENSG00000077080.10	ACTL6B	0.0110578	0.00451097	0.0328017	0.0244576
ENSG00000187003.7	ACTL7A	0	0	0.293742	0.21902
ENSG00000148156.8	ACTL7B	0.0422141	0	0.563505	0.389038
ENSG00000117148.8	ACTL8	0.00329328	0.00251902	0.00671628	0.00708173
ENSG00000181786.5	ACTL9	0	0	0	0
ENSG00000072110.16	ACTN1	6.09429	6.72977	4.26644	4.12136
ENSG00000259062.2	ACTN1-DT	0.022767	0.0154794	0.0900475	0.0419633
ENSG00000077522.15	ACTN2	0.00117538	0.000299681	0.0501203	0.0494666
ENSG00000248746.6	ACTN3	0.00348628	0.00355552	0.043952	0.0257031
ENSG00000130402.14	ACTN4	6.62331	7.59294	8.40187	8.52112
ENSG00000213493.3	ACTN4P1	1.22104	1.90944	1.38846	1.22531
ENSG00000214141.4	ACTN4P2	0	0.010955	0	0
ENSG00000229890.1	ACTP1	0.0770986	0.0786299	0	0.094737
ENSG00000131966.14	ACTR10	0	0	0	0
ENSG00000138107.13	ACTR1A	3.07784	3.16626	3.08912	3.52517
ENSG00000233370.1	ACTR1AP1	0	0	0	0
ENSG00000115073.8	ACTR1B	13.6278	14.244	9.41746	10.076
ENSG00000138071.15	ACTR2	15.4206	12.3722	10.2041	9.14411
ENSG00000115091.12	ACTR3	5.2447	3.91315	2.73285	2.50919
ENSG00000228857.3	ACTR3-AS1	0.0300349	0.0321379	0.124879	0.127054
ENSG00000133627.18	ACTR3B	0.0867676	0.111165	0.0980083	0.10548
ENSG00000270242.1	ACTR3BP1	0	0	0	0
ENSG00000226481.3	ACTR3BP2	0	0	0	0
ENSG00000260327.2	ACTR3BP3	0	0	0	0
ENSG00000249283.3	ACTR3BP4	0	0	0	0
ENSG00000227264.3	ACTR3BP5	0	0	0	0
ENSG00000280263.1	ACTR3BP6	0	0	0	0
ENSG00000226444.2	ACTR3BP7	0	0	0	0
ENSG00000106526.11	ACTR3C	0.00739976	0.00113201	0.00713393	0.0118205
ENSG00000232267.1	ACTR3P2	2.4666	2.46768	1.42854	0.663913
ENSG00000242573.1	ACTR3P3	0	0.0674474	0	0
ENSG00000101442.10	ACTR5	0.798937	0.765992	1.13037	1.08577
ENSG00000075089.10	ACTR6	0.0628654	0.0472048	0.0399606	0.0721543
ENSG00000248915.2	ACTR6P1	0	0	0	0
ENSG00000113812.14	ACTR8	1.43661	1.44718	1.89273	1.75806
ENSG00000123165.9	ACTRT1	0	0	0	0
ENSG00000235239.1	ACTRT1P1	0	0	0	0
ENSG00000169717.7	ACTRT2	0	0	0	0
ENSG00000184378.3	ACTRT3	0.737939	0.638567	0.663338	0.975457
ENSG00000115170.16	ACVR1	0.0718825	0.0569713	0.167271	0.142205
ENSG00000135503.13	ACVR1B	0.704708	0.779758	1.33668	1.25372
ENSG00000123612.16	ACVR1C	0.0135933	0.00737411	0.0321727	0.0454895
ENSG00000121989.15	ACVR2A	0.0602139	0.0495466	0.290761	0.271995
ENSG00000114739.14	ACVR2B	0.567962	0.448817	0.475313	0.44
ENSG00000229589.1	ACVR2B-AS1	0.140094	0.206378	0.31168	0.172145
ENSG00000139567.13	ACVRL1	1.89153	1.75523	4.13374	4.0774
ENSG00000243989.9	ACY1	0	0	0	0
ENSG00000132744.8	ACY3	0.039728	0.0368337	0.0749946	0.0798822
ENSG00000119640.9	ACYP1	1.10503	0.924941	0.590356	0.67222
ENSG00000170634.13	ACYP2	0.0149205	0.0130559	0.0204277	0.0248431
ENSG00000196839.14	ADA	0.317396	0.392553	0.249034	0.226787
ENSG00000093072.19	ADA2	0.191045	0.177403	0.38369	0.434337
ENSG00000164113.11	ADAD1	0.000580852	0.000592389	0	0.00356869
ENSG00000267511.1	ADAD1P2	0	0	0	0
ENSG00000140955.11	ADAD2	0.00979233	0	0	0.0120326
ENSG00000168803.16	ADAL	0.472005	0.39695	0.410515	0.408422
ENSG00000137845.15	ADAM10	0.851105	0.671585	0.674706	0.601571
ENSG00000073670.14	ADAM11	0.315194	0.417627	0.304637	0.365081
ENSG00000148848.15	ADAM12	0.000785137	0.00128117	0.00745286	0.00684978
ENSG00000143537.14	ADAM15	33.1298	38.1978	20.1301	19.9281
ENSG00000151694.15	ADAM17	0.36388	0.296091	0.444726	0.396087
ENSG00000168619.16	ADAM18	0.000202839	0	0.0018051	0.00324018
ENSG00000135074.16	ADAM19	0.00638931	0.00233915	0.0157943	0.0177152
ENSG00000229186.4	ADAM1A	0	0	0	0
ENSG00000226469.1	ADAM1B	0.0590575	0	0.0875937	0.0907107
ENSG00000104755.16	ADAM2	0.00156248	0.000318704	0.0139048	0.0184315
ENSG00000134007.5	ADAM20	0	0	0	0
ENSG00000290783.1	ADAM20P1	0	0	0	0
ENSG00000248574.1	ADAM20P2	0	0	0	0
ENSG00000249162.1	ADAM20P3	0	0	0.0415925	0
ENSG00000139985.8	ADAM21	0.000681627	0.000695165	0.0111208	0
ENSG00000235812.4	ADAM21P1	0	0	0	0
ENSG00000008277.15	ADAM22	0.058344	0.0454956	0.0518235	0.0552202
ENSG00000114948.13	ADAM23	0.00166269	0.00203486	0.00369914	0.00735508
ENSG00000214607.2	ADAM24P	0	0	0	0
ENSG00000042980.14	ADAM28	0.000909333	0.00510067	0.016859	0.00279342
ENSG00000168594.15	ADAM29	0	0	0.00235922	0.00195454
ENSG00000134249.7	ADAM30	0	0	0	0
ENSG00000197140.15	ADAM32	0.00431493	0.00338511	0.00615373	0.00978848
ENSG00000149451.19	ADAM33	0	0	0.0183995	0.0101622
ENSG00000197475.11	ADAM3A	0	0.000838772	0.00243967	0
ENSG00000260089.2	ADAM3B	0	0	0	0
ENSG00000196115.13	ADAM5	0.000574557	0.000878953	0.00170436	0.00211801
ENSG00000290844.1	ADAM6	0	0	0	0.028559
ENSG00000069206.15	ADAM7	0	0	0	0
ENSG00000253535.5	ADAM7-AS1	0.000335412	0.000293207	0.00326917	0.00423923
ENSG00000253643.6	ADAM7-AS2	0	0	0	0
ENSG00000151651.16	ADAM8	0.707104	0.758665	0.8275	0.808605
ENSG00000168615.13	ADAM9	0.559648	0.484318	0.604014	0.571845
ENSG00000134028.14	ADAMDEC1	0	0	0	0
ENSG00000154734.16	ADAMTS1	1.23253	1.31628	60.5218	59.9038
ENSG00000142303.14	ADAMTS10	0.25369	0.237004	0.307336	0.360511
ENSG00000151388.11	ADAMTS12	0.000560949	0	0.00915196	0.00817291
ENSG00000160323.19	ADAMTS13	0.152741	0.137723	0.213904	0.219905
ENSG00000138316.11	ADAMTS14	0.0170732	0.00971071	0.0301926	0.0286446
ENSG00000166106.4	ADAMTS15	0.928014	1.08734	0.631904	0.619402
ENSG00000145536.15	ADAMTS16	0.000492214	0	0.00973399	0.00665304
ENSG00000250579.3	ADAMTS16-DT	0	0	0.00542712	0
ENSG00000140470.15	ADAMTS17	0.00645448	0.00544493	0.0268287	0.0328015
ENSG00000140873.16	ADAMTS18	0.000630882	0.000643413	0.00397681	0.00484508
ENSG00000145808.10	ADAMTS19	0.00021213	0.000216343	0.000629259	0.00208528
ENSG00000249421.2	ADAMTS19-AS1	0.00162715	0	0.0168937	0.0119965
ENSG00000087116.17	ADAMTS2	0.769027	0.910868	0.484809	0.46181
ENSG00000173157.18	ADAMTS20	0.000297762	0.000151838	0.00596212	0.00475648
ENSG00000156140.10	ADAMTS3	0.00143417	0.0012537	0.00607756	0.00629382
ENSG00000158859.10	ADAMTS4	0.0500386	0.0367434	0.0474988	0.0762429
ENSG00000154736.6	ADAMTS5	0.00120116	0.00857513	0.0463204	0.0516586
ENSG00000049192.15	ADAMTS6	0.0037223	0.00235005	0.0148538	0.0148107
ENSG00000136378.15	ADAMTS7	0.0711958	0.0587795	0.102245	0.0895668
ENSG00000274376.5	ADAMTS7P1	0.00245684	0.00167042	0.00607328	0.00704412
ENSG00000261143.2	ADAMTS7P3	0	0	0	0.00213236
ENSG00000218052.8	ADAMTS7P4	0	0.00387983	0.00282124	0.0023373
ENSG00000134917.10	ADAMTS8	0.201953	0.237749	0.0758083	0.0735274
ENSG00000163638.13	ADAMTS9	0.000514	0	0.000762361	0.00021053
ENSG00000241158.7	ADAMTS9-AS1	0	0	0	0
ENSG00000241684.8	ADAMTS9-AS2	8.01e-05	0.000163434	0.00451599	0.00344598
ENSG00000178031.18	ADAMTSL1	0.000323397	0.000539706	0.00649722	0.0085618
ENSG00000197859.11	ADAMTSL2	0.000681077	0.00277842	0.0111119	0.0225961
ENSG00000156218.13	ADAMTSL3	0.00038274	0.000234205	0.00408728	0.00705453
ENSG00000143382.16	ADAMTSL4	1.6463	1.97315	5.16371	5.69872
ENSG00000203804.5	ADAMTSL4-AS1	0	0	0	0
ENSG00000237781.3	ADAMTSL4-AS2	0.0193356	0.00328662	0.19597	0.221753
ENSG00000185761.11	ADAMTSL5	0.619268	0.729812	0.959316	1.02304
ENSG00000105963.15	ADAP1	0.664433	0.943131	0.737208	0.744513
ENSG00000184060.11	ADAP2	0.134883	0.12733	0.276939	0.260939
ENSG00000160710.18	ADAR	15.6661	14.7602	37.0438	37.6246
ENSG00000197381.18	ADARB1	0.157788	0.149484	0.207644	0.223112
ENSG00000185736.16	ADARB2	5.27e-05	5.38e-05	0.00140722	0.00213737
ENSG00000205696.5	ADARB2-AS1	0	0	0	0
ENSG00000065457.11	ADAT1	0.288216	0.389642	0.450677	0.480441
ENSG00000189007.16	ADAT2	1.1583	1.11862	1.88774	1.91422
ENSG00000213638.6	ADAT3	0	0	0	0
ENSG00000063761.16	ADCK1	0.0658841	0.0649603	0.0834344	0.0841844
ENSG00000133597.11	ADCK2	0.653465	0.597991	0.679953	0.575768
ENSG00000173137.12	ADCK5	1.71232	2.27113	2.53536	2.67691
ENSG00000164742.16	ADCY1	0.578377	0.586226	0.256354	0.251837
ENSG00000143199.18	ADCY10	0.00563365	0.00545827	0.0225606	0.019383
ENSG00000161912.19	ADCY10P1	0.0163167	0.0105896	0.0627021	0.058326
ENSG00000078295.17	ADCY2	0.000136095	0.000485793	0.00656029	0.0112044
ENSG00000138031.15	ADCY3	1.39713	1.54138	1.14704	1.11543
ENSG00000129467.14	ADCY4	0.283913	0.294948	0.687882	0.962091
ENSG00000173175.16	ADCY5	0.00177036	0.00469437	0.0792989	0.0661316
ENSG00000174233.12	ADCY6	1.2381	1.3574	1.28162	1.29949
ENSG00000257660.5	ADCY6-DT	0	0	0.126125	0.10449
ENSG00000121281.13	ADCY7	1.60729	1.82911	2.46847	2.50566
ENSG00000155897.10	ADCY8	0.00101976	0.00138669	0.00605001	0.00570838
ENSG00000162104.10	ADCY9	0.734525	0.739879	0.693257	0.69584
ENSG00000141433.13	ADCYAP1	0	0	0.0239917	0.0149073
ENSG00000078549.16	ADCYAP1R1	0.00099815	0.000508987	0.00148045	0.00306626
ENSG00000087274.19	ADD1	2.48296	2.52704	2.35356	2.41901
ENSG00000075340.23	ADD2	0.342524	0.339577	0.261241	0.266357
ENSG00000148700.15	ADD3	0.183709	0.174593	0.0855813	0.102442
ENSG00000203876.10	ADD3-AS1	0.00172991	0.00264641	0.00705594	0.00531419
ENSG00000118492.18	ADGB	0.0068197	0.00848529	0.0119356	0.0100559
ENSG00000237468.2	ADGB-DT	0	0	0	0
ENSG00000197177.16	ADGRA1	0.00134982	0.000688317	0.0180185	0.0165863
ENSG00000256925.3	ADGRA1-AS1	0	0	0.0565747	0.053566
ENSG00000020181.18	ADGRA2	7.21851	8.3853	4.76091	4.5312
ENSG00000152990.14	ADGRA3	0.771047	0.742156	0.409036	0.387678
ENSG00000256616.3	ADGRA3P1	0.552101	0.475087	0.191923	0.190802
ENSG00000181790.12	ADGRB1	0.0568455	0.0680571	0.192912	0.198922
ENSG00000121753.13	ADGRB2	0.186035	0.225603	0.175062	0.192097
ENSG00000135298.15	ADGRB3	0.00422236	0.00354865	0.00916192	0.00927175
ENSG00000230910.6	ADGRB3-DT	0.311852	0.227176	0.444516	0.447892
ENSG00000111452.13	ADGRD1	0.00519532	0.00738579	0.047168	0.0425592
ENSG00000256151.1	ADGRD1-AS1	0	0	0	0
ENSG00000180264.12	ADGRD2	0.00734572	0.00214046	0.0498063	0.0567365
ENSG00000174837.15	ADGRE1	0.0468941	0.0540884	0.344453	0.393753
ENSG00000127507.18	ADGRE2	0.391423	0.36006	1.29202	1.36432
ENSG00000131355.15	ADGRE3	0.0603809	0.0420444	0.0531163	0.0496337
ENSG00000268758.8	ADGRE4P	0	0	0	0
ENSG00000123146.20	ADGRE5	1.54313	1.84586	2.45945	2.52994
ENSG00000153292.16	ADGRF1	0	0.00067458	0.00490523	0.00812765
ENSG00000164393.10	ADGRF2	0	0	0.00905221	0.00656203
ENSG00000173567.16	ADGRF3	0.00152821	0	0	0
ENSG00000153294.12	ADGRF4	0	0	0.00242253	0.00200698
ENSG00000069122.19	ADGRF5	0	0	0.000855224	0.00495967
ENSG00000225730.1	ADGRF5-AS1	0	0	0	0
ENSG00000227582.2	ADGRF5P1	0	0	0	0
ENSG00000204818.4	ADGRF5P2	0	0	0	0
ENSG00000205336.14	ADGRG1	0.00161274	0.00109652	0.00478402	0.00858737
ENSG00000173698.18	ADGRG2	0.00354351	0.00158108	0.00525572	0.0051706
ENSG00000182885.17	ADGRG3	0.0111947	0.00570851	0.00622645	0.00687788
ENSG00000156920.11	ADGRG4	0.000764149	0.000519551	0.000755587	0.00438185
ENSG00000159618.16	ADGRG5	0.734621	0.894142	0.288472	0.252308
ENSG00000112414.15	ADGRG6	0.0239235	0.0191853	0.0103114	0.0113064
ENSG00000144820.8	ADGRG7	0.00171921	0.000350671	0.00968969	0.00718258
ENSG00000072071.17	ADGRL1	0.172287	0.207656	0.20233	0.194319
ENSG00000267169.2	ADGRL1-AS1	0.026827	0.0194167	0.160442	0.166949
ENSG00000117114.21	ADGRL2	0.195302	0.166824	0.107489	0.110417
ENSG00000150471.17	ADGRL3	0.097733	0.090722	0.0804097	0.0776507
ENSG00000248692.5	ADGRL3-AS1	0.00598111	0.00481572	0.00653664	0.0100572
ENSG00000162618.15	ADGRL4	0.00090311	0.000153508	0.00223248	0.00342164
ENSG00000164199.18	ADGRV1	0.000278971	4.74e-05	0.00282741	0.0033708
ENSG00000187758.8	ADH1A	0	0	0	0
ENSG00000196616.14	ADH1B	0	0	0.000916444	0.00151849
ENSG00000248144.6	ADH1C	0	0	0	0
ENSG00000198099.10	ADH4	0	0	0	0
ENSG00000197894.12	ADH5	5.19868	4.50952	3.33686	3.13904
ENSG00000232676.1	ADH5P2	0.157627	0.133965	0.0779304	0.129125
ENSG00000223694.1	ADH5P3	0	0	0	0
ENSG00000233859.2	ADH5P4	3.1657	1.87203	1.93338	2.22282
ENSG00000234865.3	ADH5P5	0	0	0	0
ENSG00000172955.17	ADH6	0	0	0	0
ENSG00000196344.12	ADH7	0	0	0.00376747	0.00468184
ENSG00000147576.17	ADHFE1	0	0	0	0
ENSG00000182551.14	ADI1	2.75358	2.59225	1.2112	1.07219
ENSG00000235102.1	ADI1P1	0	0	0	0
ENSG00000250684.4	ADI1P2	0	0	0	0
ENSG00000258369.1	ADI1P3	0	0	0	0
ENSG00000182035.13	ADIG	0	0	0	0
ENSG00000181092.10	ADIPOQ	0.00187365	0	0	0.0046046
ENSG00000226482.1	ADIPOQ-AS1	0	0	0	0
ENSG00000159346.13	ADIPOR1	6.85349	6.84368	3.29704	3.18538
ENSG00000232497.1	ADIPOR1P1	0	0	0	0
ENSG00000258805.2	ADIPOR1P2	0.0443042	0.0790723	0.0164279	0.01361
ENSG00000006831.10	ADIPOR2	0.836001	0.830643	0.528532	0.512179
ENSG00000148671.14	ADIRF	0	0	0	0
ENSG00000272734.1	ADIRF-AS1	0	0	0	0
ENSG00000156110.15	ADK	0.141524	0.120027	0.0823011	0.0757813
ENSG00000148926.10	ADM	0.558824	0.919649	72.6934	82.9778
ENSG00000254554.1	ADM-DT	0	0	0	0
ENSG00000128165.9	ADM2	1.64585	1.94292	1.00148	0.925997
ENSG00000224420.4	ADM5	0	0	0	0
ENSG00000101126.18	ADNP	4.04717	3.44978	3.60802	3.24171
ENSG00000259456.4	ADNP-AS1	0.00833851	0.00425207	0.343202	0.253593
ENSG00000101544.9	ADNP2	2.98513	2.9484	2.85821	2.67803
ENSG00000181915.5	ADO	6.85601	5.50244	6.41811	6.8612
ENSG00000163485.17	ADORA1	0.0253921	0.0266812	0.024537	0.0250556
ENSG00000128271.22	ADORA2A	0	0	0	0
ENSG00000178803.12	ADORA2A-AS1	0.00179318	0.002286	0.0132982	0.011568
ENSG00000170425.4	ADORA2B	0.388676	0.439675	0.324718	0.361456
ENSG00000236136.1	ADORA2BP1	0.280558	0.39343	0.728214	0.603301
ENSG00000282608.2	ADORA3	0	0	0	0
ENSG00000159322.18	ADPGK	4.32168	4.17916	4.17143	4.19937
ENSG00000260898.6	ADPGK-AS1	0.0192182	0.00783996	0.102616	0.0897365
ENSG00000144843.12	ADPRH	0.826849	0.877116	1.06642	1.29465
ENSG00000153531.15	ADPRHL1	0.145786	0.220227	0.191842	0.191934
ENSG00000170222.12	ADPRM	0	0	0	0
ENSG00000116863.11	ADPRS	9.6008	9.93487	23.6491	24.0408
ENSG00000120907.18	ADRA1A	0.000247872	0	0.00698521	0.00670075
ENSG00000170214.5	ADRA1B	0	0.00223215	0.00405778	0.00369791
ENSG00000171873.8	ADRA1D	0.0113342	0.0115593	0.00916956	0.0253223
ENSG00000150594.7	ADRA2A	0.0913496	0.155273	0.541957	0.355453
ENSG00000274286.2	ADRA2B	1.77364	2.16739	0.462142	0.45159
ENSG00000184160.8	ADRA2C	0.352339	0.276414	1.86926	1.43205
ENSG00000043591.6	ADRB1	30.1215	33.6332	68.5848	61.5603
ENSG00000169252.6	ADRB2	1.11485	0.673217	9.02916	9.28286
ENSG00000188778.6	ADRB3	0	0	0	0
ENSG00000130706.13	ADRM1	14.4111	17.1528	23.7875	25.951
ENSG00000239900.14	ADSL	0	0.00136878	0	0
ENSG00000185100.11	ADSS1	0.131682	0.191667	0.22565	0.26392
ENSG00000035687.10	ADSS2	1.3283	1.20278	1.6443	1.65058
ENSG00000111863.13	ADTRP	0.00714959	0.00190216	0.00783791	0.00763935
ENSG00000106624.11	AEBP1	0	0.0117891	0.0942974	0.0852243
ENSG00000139154.16	AEBP2	0.0719675	0.0731117	0.160527	0.147539
ENSG00000181026.15	AEN	5.04511	6.03131	9.07149	9.3023
ENSG00000196526.11	AFAP1	0.0215095	0.0237648	0.071056	0.0730839
ENSG00000272620.2	AFAP1-AS1	0	0.00242357	0.0599185	0.0292003
ENSG00000157510.14	AFAP1L1	0.00575938	0.00503466	0.0048813	0.0106155
ENSG00000169129.16	AFAP1L2	0.00107443	0.000547884	0.0119519	0.0122121
ENSG00000130396.22	AFDN	0.0486276	0.0406708	0.158734	0.161507
ENSG00000198221.12	AFDN-DT	0	0	0.0925742	0.0690252
ENSG00000172493.23	AFF1	0.396702	0.334422	0.667885	0.651764
ENSG00000155966.14	AFF2	0.0607645	0.0515525	0.0343335	0.0312015
ENSG00000223516.1	AFF2-IT1	0	0	0	0
ENSG00000144218.21	AFF3	0.0722006	0.0633016	0.0683681	0.0723992
ENSG00000072364.13	AFF4	0.697058	0.537187	1.3694	1.29363
ENSG00000272023.1	AFF4-DT	0.149513	0	1.55229	0.734871
ENSG00000135537.17	AFG1L	0.0175792	0.0149403	0.0340088	0.0333406
ENSG00000223959.10	AFG3L1P	1.81579	1.79281	1.63455	1.63629
ENSG00000141385.12	AFG3L2	1.6182	1.6466	1.37874	1.31283
ENSG00000253606.2	AFG3L2P1	0.736963	0.392882	0.298107	0.473362
ENSG00000079557.5	AFM	0	0	0.00787112	0.00978144
ENSG00000183077.16	AFMID	1.87086	1.93022	2.72102	2.85708
ENSG00000081051.8	AFP	0	0	0	0
ENSG00000119844.17	AFTPH	0.836348	0.643884	1.16397	1.10268
ENSG00000260101.2	AFTPH-DT	0.613903	0.125219	0.705667	0.565763
ENSG00000038002.9	AGA	1.97213	1.85897	1.25037	1.11677
ENSG00000250131.2	AGA-DT	0.00543937	0.00453879	0.0106346	0.0075952
ENSG00000157985.20	AGAP1	0.0814904	0.083959	0.0746486	0.0756122
ENSG00000235529.2	AGAP1-IT1	0	0	0	0
ENSG00000230869.1	AGAP10P	0.308253	0.314376	0.619625	0.6695
ENSG00000261011.1	AGAP11	0	0	0	0
ENSG00000265018.7	AGAP12P	0	0	0	0
ENSG00000243289.2	AGAP13P	0.0633783	0.073068	0.210483	0.221782
ENSG00000279058.2	AGAP14P	0.108546	0.1079	0.258815	0.300526
ENSG00000135439.12	AGAP2	1.27765	1.30139	1.05701	1.10843
ENSG00000255737.2	AGAP2-AS1	0	0	0	0
ENSG00000133612.19	AGAP3	3.90133	4.40429	4.21857	4.11654
ENSG00000188234.15	AGAP4	0.186891	0.165047	0.257064	0.198857
ENSG00000172650.15	AGAP5	0	0	0	0
ENSG00000204149.16	AGAP6	0	0	0	0
ENSG00000264204.2	AGAP7P	0.393934	0.383749	0.717255	0.766146
ENSG00000204172.12	AGAP9	0.164011	0.170033	0.247281	0.354765
ENSG00000273540.5	AGBL1	0.00015232	0.000279622	0.00542209	0.00479149
ENSG00000260125.2	AGBL1-AS1	0	0	0	0
ENSG00000165923.17	AGBL2	0.00899638	0.00809565	0.0722112	0.0760813
ENSG00000146856.14	AGBL3	0.00676695	0.00540917	0.010308	0.0157312
ENSG00000186094.18	AGBL4	0.000435673	0.000282753	0.00361278	0.00360141
ENSG00000230114.1	AGBL4-AS1	0	0	0	0
ENSG00000225623.1	AGBL4-IT1	0	0	0	0
ENSG00000084693.16	AGBL5	2.21003	2.29762	1.45375	1.64222
ENSG00000231636.1	AGBL5-AS1	0	0	0	0
ENSG00000229122.1	AGBL5-IT1	0	0	0	0
ENSG00000204305.16	AGER	5.76493	6.14872	10.7567	11.9073
ENSG00000173744.18	AGFG1	0.840117	0.776668	1.14328	1.06572
ENSG00000106351.13	AGFG2	0.458938	0.478432	0.508634	0.596443
ENSG00000164252.13	AGGF1	0.214179	0.246888	0.261681	0.235953
ENSG00000214273.4	AGGF1P1	0.142445	0.0435821	0.105636	0.070013
ENSG00000282968.1	AGGF1P10	0	0	0	0
ENSG00000233435.2	AGGF1P2	0.11217	0.0285995	0.0831849	0.086145
ENSG00000241532.1	AGGF1P3	0	0	0	0
ENSG00000261689.1	AGGF1P4	0	0	0	0
ENSG00000260680.1	AGGF1P5	0.0321314	0	0	0
ENSG00000259836.1	AGGF1P6	0	0	0	0
ENSG00000260994.1	AGGF1P7	0	0	0	0
ENSG00000261752.1	AGGF1P8	0	0	0	0
ENSG00000260427.1	AGGF1P9	0.0323426	0	0	0
ENSG00000006530.18	AGK	0.150247	0.119341	0.159657	0.154606
ENSG00000261570.2	AGK-DT	0	0	0.0239393	0.0219578
ENSG00000226555.1	AGKP1	0	0	0	0
ENSG00000228819.1	AGKP2	0.0701951	0.0477262	0	0.115006
ENSG00000162688.17	AGL	0.313074	0.238754	0.335925	0.335441
ENSG00000116771.6	AGMAT	0	0	0	0
ENSG00000187546.14	AGMO	0.000326556	8.33e-05	0.00230064	0.0025079
ENSG00000092847.14	AGO1	0.892306	0.836631	1.05156	1.02415
ENSG00000123908.12	AGO2	0.899584	0.850429	1.09532	1.15032
ENSG00000126070.20	AGO3	0.124544	0.0960065	0.195225	0.207802
ENSG00000134698.11	AGO4	1.22082	1.16838	1.07132	0.943573
ENSG00000204310.13	AGPAT1	1.53544	1.86145	1.06778	1.39117
ENSG00000169692.13	AGPAT2	18.4743	20.6967	15.1109	15.4515
ENSG00000160216.21	AGPAT3	2.26201	2.4642	1.80026	1.77641
ENSG00000026652.15	AGPAT4	0.204311	0.218819	0.437376	0.476421
ENSG00000155189.12	AGPAT5	1.854	1.48862	1.54766	1.37897
ENSG00000234652.1	AGPAT5P1	0	0	0	0.142431
ENSG00000018510.18	AGPS	0.464757	0.364088	0.633787	0.542976
ENSG00000106541.12	AGR2	0	0	0.00420891	0.00348694
ENSG00000173467.9	AGR3	0.00130797	0	0.00193998	0.0112504
ENSG00000188157.15	AGRN	4.33018	5.31716	12.6905	12.7724
ENSG00000159723.5	AGRP	0	0	0	0
ENSG00000135744.9	AGT	5.58989	6.17956	2.49909	2.4796
ENSG00000135049.16	AGTPBP1	0.235184	0.201959	0.130613	0.13011
ENSG00000144891.19	AGTR1	0	0	0	0.000802305
ENSG00000180772.8	AGTR2	0	0	0	0
ENSG00000177674.16	AGTRAP	6.93774	7.96199	4.35418	4.62494
ENSG00000172482.5	AGXT	0	0.00515716	0	0
ENSG00000113492.14	AGXT2	0	0.00180565	0.0218831	0.0116028
ENSG00000153207.16	AHCTF1	1.03994	0.793983	1.28017	1.25948
ENSG00000226121.2	AHCTF1P1	0	0	0	0
ENSG00000101444.13	AHCY	5.65574	6.34679	3.25126	3.09282
ENSG00000168710.18	AHCYL1	4.825	4.56233	4.69003	4.66656
ENSG00000158467.17	AHCYL2	0.0974304	0.0934946	0.11185	0.116007
ENSG00000238181.2	AHCYP2	0.20443	0.301153	0.370589	0.195377
ENSG00000233955.1	AHCYP3	0.0230874	0	0	0
ENSG00000232992.2	AHCYP4	0.067366	0.068704	0.0333056	0
ENSG00000213107.2	AHCYP5	0	0	0	0
ENSG00000259465.2	AHCYP7	0	0.0460478	0.0669677	0.0554805
ENSG00000242529.1	AHCYP8	0	0	0	0
ENSG00000126705.15	AHDC1	0.359897	0.35849	0.586679	0.629847
ENSG00000135541.22	AHI1	0.136501	0.0985971	0.135243	0.127906
ENSG00000231028.11	AHI1-DT	0.00329799	0.00318168	0.0063458	0.00679066
ENSG00000124942.14	AHNAK	7.08412	6.34636	5.32406	6.69088
ENSG00000185567.7	AHNAK2	0.129226	0.133989	0.062824	0.0749839
ENSG00000106546.14	AHR	0	0	0.000305706	0.000928647
ENSG00000063438.20	AHRR	0	0	0	0
ENSG00000100591.8	AHSA1	20.6419	20.4601	18.3899	18.1156
ENSG00000173209.23	AHSA2P	4.74439	4.7578	5.47699	5.88244
ENSG00000145192.13	AHSG	0	0	0	0
ENSG00000169877.10	AHSP	0	0	0	0
ENSG00000111732.12	AICDA	0	0	0	0.0130896
ENSG00000186063.13	AIDA	0.483457	0.411771	0.781014	0.725717
ENSG00000230154.1	AIDAP1	0	0	0	0
ENSG00000251429.1	AIDAP2	0.032023	0.0290303	0.0527737	0.034977
ENSG00000264189.1	AIDAP3	0	0	0	0
ENSG00000204472.13	AIF1	27.8601	24.7429	16.3055	18.1924
ENSG00000126878.13	AIF1L	0.0044276	0.00564442	0.00985048	0.0231223
ENSG00000156709.15	AIFM1	1.89006	1.761	1.17956	1.22374
ENSG00000225509.1	AIFM1P1	0	0	0	0
ENSG00000042286.15	AIFM2	1.00805	1.01246	2.0932	2.41777
ENSG00000183773.16	AIFM3	1.09372	1.38041	1.17489	1.29037
ENSG00000146416.19	AIG1	0.448357	0.423666	0.231658	0.201362
ENSG00000249089.1	AIG1P1	0	0	0	0
ENSG00000163568.16	AIM2	0.000935602	0.00286255	0.160277	0.139395
ENSG00000164022.18	AIMP1	1.70835	1.44391	1.43738	1.35238
ENSG00000234187.1	AIMP1P1	0	0	0	0
ENSG00000227177.1	AIMP1P2	0	0	0	0
ENSG00000106305.10	AIMP2	1.48454	1.54294	1.9225	1.75697
ENSG00000110711.11	AIP	4.93923	5.15528	2.9978	2.95882
ENSG00000129221.16	AIPL1	0	0.00145109	0.0105517	0.0192318
ENSG00000160224.17	AIRE	0.00921981	0	0.0307682	0.0198259
ENSG00000268257.2	AIRN	0	0	0	0
ENSG00000196581.11	AJAP1	0.209167	0.244545	0.11876	0.127326
ENSG00000232434.3	AJM1	4.25375	4.76206	6.20525	6.04164
ENSG00000129474.16	AJUBA	0.0726862	0.0900148	0.13861	0.118024
ENSG00000258457.5	AJUBA-DT	0.0198288	0.0073537	0.0213891	0.0221502
ENSG00000106992.19	AK1	0.548881	0.546327	0.395307	0.424776
ENSG00000004455.18	AK2	0.292008	0.369578	0.554877	0.555612
ENSG00000242272.1	AK2P2	0.0729105	0.0743587	0	0.358363
ENSG00000147853.17	AK3	2.06051	1.76772	1.61232	1.48541
ENSG00000250115.2	AK3P2	0	0	0	0
ENSG00000230042.1	AK3P3	0	0	0	0
ENSG00000248722.1	AK3P4	0	0	0	0
ENSG00000228816.1	AK3P5	0	0	0	0
ENSG00000162433.15	AK4	0.485182	0.381616	0.273352	0.25906
ENSG00000263535.2	AK4P1	0	0	0	0
ENSG00000249410.1	AK4P2	0	0	0	0
ENSG00000233381.4	AK4P3	0.00716853	0.0129972	0.0271715	0.0303405
ENSG00000223621.1	AK4P4	0	0	0	0
ENSG00000217377.1	AK4P5	0	0	0	0
ENSG00000235606.3	AK4P6	0	0	0	0
ENSG00000154027.19	AK5	0.00871155	0.00552578	0.0118179	0.0133154
ENSG00000085231.14	AK6	1.23205	0.913111	0.869954	0.861823
ENSG00000256614.1	AK6P1	1.60617	1.32306	0.824627	1.13863
ENSG00000257173.1	AK6P2	0.188081	0	0	0
ENSG00000140057.9	AK7	0.00394526	0.00557117	0.0180049	0.0231205
ENSG00000165695.10	AK8	0.00192746	0.00117945	0.00743289	0.0146842
ENSG00000155085.16	AK9	0.0229248	0.0186737	0.0293653	0.033657
ENSG00000231824.4	AKAIN1	0	0	0	0
ENSG00000121057.13	AKAP1	3.71237	3.71301	3.24113	3.41175
ENSG00000263004.3	AKAP1-DT	0.10715	0.129768	0.0662184	0.0987476
ENSG00000108599.15	AKAP10	0.291132	0.272511	0.464338	0.456236
ENSG00000023516.9	AKAP11	0.924976	0.651682	0.846631	0.730513
ENSG00000131016.17	AKAP12	0.0209154	0.0198072	0.0494867	0.0673104
ENSG00000170776.22	AKAP13	0.0299461	0.028336	0.0760057	0.0749715
ENSG00000259367.1	AKAP13-AS1	0	0	0	0
ENSG00000186471.13	AKAP14	0.00712108	0.0169459	0.0369668	0.0247923
ENSG00000197976.12	AKAP17A	8.42964	8.9612	15.5578	15.5829
ENSG00000214992.6	AKAP17BP	0	0	0.00526278	0.00436004
ENSG00000111254.8	AKAP3	0	0	0	0
ENSG00000147081.15	AKAP4	0	0	0	0
ENSG00000179841.8	AKAP5	0	0	0	0
ENSG00000151320.11	AKAP6	0.0010455	0.000710843	0.00766723	0.00492462
ENSG00000118507.18	AKAP7	0.0382897	0.0256267	0.0328323	0.0240149
ENSG00000105127.10	AKAP8	3.22983	3.56174	7.10202	7.23736
ENSG00000011243.19	AKAP8L	2.06668	2.27028	4.41195	4.64831
ENSG00000234146.1	AKAP8P1	0.0437787	0.0446483	0.259729	0.484149
ENSG00000127914.19	AKAP9	0.0970185	0.0734112	0.121462	0.139083
ENSG00000166452.12	AKIP1	4.22169	3.99248	4.45508	4.42906
ENSG00000174574.16	AKIRIN1	7.79564	7.13363	11.9683	12.0678
ENSG00000257786.1	AKIRIN1P1	0	0	0	0
ENSG00000228125.2	AKIRIN1P2	0	0	0	0
ENSG00000135334.9	AKIRIN2	2.60402	2.59193	6.10699	5.60157
ENSG00000251482.1	AKIRIN2P1	0	0	0	0
ENSG00000106948.17	AKNA	1.27819	1.43404	1.66537	1.73863
ENSG00000162641.20	AKNAD1	0.00120046	0.000612153	0.00890259	0.00516285
ENSG00000117448.14	AKR1A1	5.85822	6.05949	4.44996	4.67806
ENSG00000085662.14	AKR1B1	7.45327	8.03892	3.19247	3.37359
ENSG00000198074.10	AKR1B10	0	0	0.00632629	0
ENSG00000213606.3	AKR1B10P1	0	0	0	0
ENSG00000263355.1	AKR1B10P2	0	0	0	0
ENSG00000227471.9	AKR1B15	0	0	0.0128119	0.0094349
ENSG00000229991.1	AKR1B1P1	0	0	0	0
ENSG00000213452.4	AKR1B1P2	0.0632307	0	0	0
ENSG00000213785.3	AKR1B1P3	0	0	0	0
ENSG00000237876.1	AKR1B1P4	0	0	0	0
ENSG00000258685.2	AKR1B1P5	0	0	0	0
ENSG00000225212.4	AKR1B1P6	0	0.15274	0	0.0613428
ENSG00000266899.2	AKR1B1P7	0.155088	0.316337	0	0
ENSG00000231371.1	AKR1B1P8	0	0	0	0
ENSG00000187134.14	AKR1C1	0.378857	0.356314	0.306104	0.275334
ENSG00000151632.18	AKR1C2	1.19454	1.05503	0.648478	0.731513
ENSG00000196139.14	AKR1C3	0.323729	0.293105	0.217976	0.20015
ENSG00000198610.11	AKR1C4	0.0905173	0.102572	0.147307	0.0726056
ENSG00000225418.1	AKR1C5P	0.00449448	0.0160431	0.00666619	0.00828408
ENSG00000151631.8	AKR1C6P	0	0	0.019635	0.012652
ENSG00000215267.10	AKR1C7P	0.0377492	0.0181172	0.00658699	0.0109142
ENSG00000264006.9	AKR1C8	0.00283313	0.0086682	0.0168083	0.0185668
ENSG00000122787.15	AKR1D1	0.000254598	0.00129827	0.00566427	0.00406697
ENSG00000227776.1	AKR1D1P1	0	0.0573078	0	0
ENSG00000165568.18	AKR1E2	0.137468	0.132846	0.273757	0.272277
ENSG00000053371.13	AKR7A2	10.1257	11.284	6.20009	5.95275
ENSG00000229020.4	AKR7A2P1	0	0	0	0
ENSG00000224341.1	AKR7A2P2	0	0	0	0
ENSG00000162482.5	AKR7A3	0.276326	0.223508	0.367447	0.386376
ENSG00000211454.16	AKR7L	0.312797	0.385012	0.447941	0.561074
ENSG00000142208.18	AKT1	12.9464	14.586	9.01715	9.05492
ENSG00000204673.11	AKT1S1	0	0	0	0
ENSG00000105221.18	AKT2	3.96569	4.61982	3.96408	4.0667
ENSG00000117020.19	AKT3	0.0884609	0.0805902	0.0551615	0.0597993
ENSG00000228939.1	AKT3-IT1	0	0	0	0
ENSG00000166971.17	AKTIP	0.671309	0.6396	0.419234	0.520983
ENSG00000148218.16	ALAD	5.70507	5.65352	4.4443	4.89071
ENSG00000023330.15	ALAS1	10.0465	10.3444	27.4479	27.192
ENSG00000158578.21	ALAS2	0.0107754	0.00549473	0.0119866	0.0132406
ENSG00000163631.17	ALB	0.0145408	0.00865061	0.0143779	0.0208453
ENSG00000170017.12	ALCAM	0.804619	0.629576	0.353725	0.294432
ENSG00000161618.10	ALDH16A1	1.54551	1.87017	1.75669	1.84006
ENSG00000059573.9	ALDH18A1	2.47764	2.45271	1.52341	1.4865
ENSG00000165092.13	ALDH1A1	0.0267738	0.0226151	0.00779599	0.00847707
ENSG00000128918.15	ALDH1A2	0.00206099	0.00165942	0.00466572	0.00599803
ENSG00000259285.1	ALDH1A2-AS1	0	0	0	0
ENSG00000184254.17	ALDH1A3	0.0106238	0.0162522	0.00675304	0.00745957
ENSG00000259583.4	ALDH1A3-AS1	0.00655006	0.0133603	0.0356217	0.0295114
ENSG00000137124.8	ALDH1B1	16.1219	15.568	9.8396	9.53984
ENSG00000144908.14	ALDH1L1	0.000312695	0	0.00185515	0.00268963
ENSG00000250218.1	ALDH1L1-AS1	0	0	0	0
ENSG00000246022.4	ALDH1L1-AS2	0	0	0	0
ENSG00000136010.14	ALDH1L2	0.0090744	0.0119967	0.0348939	0.0289085
ENSG00000111275.13	ALDH2	3.48251	3.44941	1.71483	1.73447
ENSG00000108602.18	ALDH3A1	0	0	0	0.0331061
ENSG00000072210.19	ALDH3A2	1.02419	0.944479	0.992923	0.947972
ENSG00000006534.17	ALDH3B1	1.75418	1.99847	1.4532	1.29856
ENSG00000132746.16	ALDH3B2	0.00929064	0.00473759	0.0206697	0.0247349
ENSG00000159423.17	ALDH4A1	1.0115	1.15861	0.692745	0.730439
ENSG00000112294.14	ALDH5A1	1.06005	0.938857	0.561671	0.639287
ENSG00000119711.13	ALDH6A1	0.010681	0.0119825	0.0126736	0.00262492
ENSG00000164904.18	ALDH7A1	0.00552258	0.00234678	0.0102388	0.015834
ENSG00000251400.1	ALDH7A1P1	0	0	0	0
ENSG00000232292.1	ALDH7A1P2	0	0	0	0
ENSG00000243853.1	ALDH7A1P3	0	0	0	0
ENSG00000234489.1	ALDH7A1P4	0	0	0	0
ENSG00000118514.14	ALDH8A1	0.0794099	0.0460154	0.357356	0.383655
ENSG00000143149.13	ALDH9A1	2.57454	2.37462	3.58598	3.69761
ENSG00000149925.22	ALDOA	0	0	0.027834	0
ENSG00000242849.2	ALDOAP1	0.127909	0.055907	0.0813061	0.0673594
ENSG00000214297.3	ALDOAP2	0	0	0	0
ENSG00000136872.21	ALDOB	0.00101456	0.00413884	0.225718	0.281747
ENSG00000109107.14	ALDOC	0	0	0	0
ENSG00000033011.14	ALG1	0.380125	0.440974	0.517292	0.481961
ENSG00000139133.7	ALG10	0	0	0	0
ENSG00000175548.9	ALG10B	0.214175	0.2254	0.304145	0.335965
ENSG00000253710.5	ALG11	0.12237	0.10768	0.180188	0.15308
ENSG00000182858.14	ALG12	1.18537	1.51486	1.23141	1.29117
ENSG00000101901.13	ALG13	0.270258	0.223231	0.160707	0.179051
ENSG00000229487.1	ALG13-AS1	0	0	0	0
ENSG00000172339.10	ALG14	0.0542351	0.0440054	0.0515534	0.0548607
ENSG00000230427.1	ALG14-AS1	0	0	0	0
ENSG00000189366.13	ALG1L	0	0	0	0
ENSG00000254016.3	ALG1L10P	0.0732542	0.0522964	0.0977851	0.144021
ENSG00000249889.1	ALG1L11P	0.0954198	0.0898293	0.0762063	0.0992113
ENSG00000250794.2	ALG1L12P	0.0892782	0.0758762	0.0882779	0.100561
ENSG00000253981.8	ALG1L13P	0	0	0	0
ENSG00000250268.3	ALG1L14P	0	0	0	0
ENSG00000242017.1	ALG1L15P	0	0	0	0
ENSG00000251287.9	ALG1L2	0.0197504	0.0249386	0.0265038	0.0288915
ENSG00000251087.3	ALG1L3P	0.0167325	0.038396	0.0248176	0.0462613
ENSG00000226943.3	ALG1L5P	0.0041992	0	0.0124564	0.00515988
ENSG00000238278.3	ALG1L6P	0	0	0	0
ENSG00000251271.3	ALG1L7P	0	0	0	0
ENSG00000227620.4	ALG1L8P	0.0167231	0.00852761	0.00620089	0
ENSG00000248671.9	ALG1L9P	0	0.000430295	0.00125156	0.000777659
ENSG00000119523.10	ALG2	4.85368	4.68811	7.88153	6.6348
ENSG00000214160.10	ALG3	13.2733	14.987	9.42648	8.86582
ENSG00000251568.1	ALG3P1	0.106028	0.0540669	0	0
ENSG00000120697.10	ALG5	0.633098	0.51701	0.48152	0.527631
ENSG00000088035.18	ALG6	0.203018	0.156985	0.152409	0.151314
ENSG00000159063.14	ALG8	1.38081	1.26924	0.906169	0.873266
ENSG00000086848.15	ALG9	0.0330347	0.0229098	0.0308681	0.0345035
ENSG00000254450.1	ALG9-IT1	0	0	0	0
ENSG00000171094.18	ALK	0.00064826	0.00086774	0.00480747	0.00373391
ENSG00000196711.9	ALKAL1	0.0611381	0.0412485	0.139507	0.1202
ENSG00000189292.16	ALKAL2	0.00635437	0.00648058	0.17907	0.218627
ENSG00000100601.10	ALKBH1	0.512318	0.451475	0.738965	0.846497
ENSG00000189046.11	ALKBH2	2.95071	3.16974	2.49394	2.33942
ENSG00000166199.13	ALKBH3	0.479625	0.418183	0.285217	0.389837
ENSG00000244926.7	ALKBH3-AS1	0.0582671	0.0103347	0.0150298	0.0280163
ENSG00000160993.4	ALKBH4	2.9029	3.20843	5.15347	5.32528
ENSG00000091542.9	ALKBH5	1.69853	1.79053	3.34868	3.42903
ENSG00000239382.11	ALKBH6	0	0	0	0
ENSG00000125652.8	ALKBH7	9.9631	12.2079	7.70055	8.29945
ENSG00000137760.15	ALKBH8	0.152761	0.135723	0.222404	0.229166
ENSG00000151360.10	ALLC	0.00265594	0.00338587	0.0295446	0.0171337
ENSG00000116127.20	ALMS1	0.0790611	0.0635239	0.0649428	0.0703227
ENSG00000230002.3	ALMS1-IT1	0	0	0	0
ENSG00000290727.1	ALMS1P1	0.0057564	0.00266852	0.00776169	0.00964545
ENSG00000108839.12	ALOX12	0	0	0	0
ENSG00000215067.12	ALOX12-AS1	0.00387124	0.00263209	0.00127596	0.00290699
ENSG00000179477.11	ALOX12B	0.00195801	0.0039938	0.00871233	0.00481192
ENSG00000264958.2	ALOX12P1	0	0.00236588	0.024085	0.0256547
ENSG00000291084.1	ALOX12P2	0	0	0.00218445	0.00108585
ENSG00000161905.13	ALOX15	0.0103828	0.0317672	0.0500492	0.0414641
ENSG00000179593.16	ALOX15B	0.00292335	0	0.00867179	0.00718429
ENSG00000274114.3	ALOX15P1	0	0	0	0
ENSG00000188101.5	ALOX15P2	0	0.00358302	0.0156324	0
ENSG00000012779.12	ALOX5	1.09259	1.11974	2.2439	2.42487
ENSG00000132965.10	ALOX5AP	1.04903	1.07282	0.565631	0.57472
ENSG00000179148.10	ALOXE3	0.00127565	0.00390296	0.0189204	0.0282148
ENSG00000275011.1	ALOXE3P1	0	0	0.0152815	0.00422008
ENSG00000163286.9	ALPG	0	0	0.203654	0.16872
ENSG00000163295.5	ALPI	0.00637908	0	0.0189228	0.0156769
ENSG00000073331.18	ALPK1	0.167272	0.161969	0.301897	0.329095
ENSG00000198796.7	ALPK2	0.000199728	0.00162956	0.00562847	0.0058901
ENSG00000136383.7	ALPK3	0.00263067	0.00751218	0.010925	0.00840452
ENSG00000162551.14	ALPL	0.00213933	0.00218182	0.00888452	0.0136696
ENSG00000163283.7	ALPP	0.00708804	0	0.0105129	0.0348385
ENSG00000003393.16	ALS2	0.350682	0.320853	0.384746	0.380815
ENSG00000178038.17	ALS2CL	0.858019	0.922592	0.813548	0.895726
ENSG00000180318.4	ALX1	0.240995	0.238799	0.270113	0.260796
ENSG00000156150.9	ALX3	0	0	0	0
ENSG00000052850.8	ALX4	0.548985	0.633814	0.699692	0.792121
ENSG00000183684.8	ALYREF	65.936	68.562	42.186	40.7328
ENSG00000242110.9	AMACR	0.00942121	0.0137262	0.00798484	0.0231531
ENSG00000178522.15	AMBN	0	0.00400655	0	0
ENSG00000106927.12	AMBP	0	0.003309	0.00721847	0.00797369
ENSG00000110497.15	AMBRA1	0.300945	0.312406	0.740315	0.795746
ENSG00000123505.19	AMD1	8.93946	6.85744	16.4851	15.5792
ENSG00000228339.1	AMD1P1	0	0.0286267	0	0
ENSG00000237801.6	AMD1P2	0.0148834	0.0455372	0.0441501	0.0365769
ENSG00000249286.1	AMD1P3	0	0	0	0
ENSG00000215124.2	AMD1P4	0	0	0.130251	0
ENSG00000139344.8	AMDHD1	0.0232601	0.0284666	0.0741735	0.0785992
ENSG00000162066.16	AMDHD2	1.35823	1.64374	1.44063	1.70503
ENSG00000125363.14	AMELX	0	0	0	0
ENSG00000099721.16	AMELY	0	0.000657036	0.0028666	0
ENSG00000184675.11	AMER1	1.16153	1.17437	1.61218	1.53123
ENSG00000165566.13	AMER2	0	0	0	0
ENSG00000178171.11	AMER3	0	0	0.00347732	0
ENSG00000159461.15	AMFR	1.09419	1.04732	0.796071	0.756889
ENSG00000104899.8	AMH	2.43492	3.1041	4.75192	4.77666
ENSG00000135409.11	AMHR2	0	0.00385204	0.0392144	0.0232056
ENSG00000181754.7	AMIGO1	1.03013	1.04518	0.929335	1.20056
ENSG00000139211.7	AMIGO2	1.52053	1.27457	2.14196	2.08167
ENSG00000176020.9	AMIGO3	0	0	0	0
ENSG00000101935.13	AMMECR1	0.125249	0.0947017	0.167263	0.1427
ENSG00000224142.1	AMMECR1-IT1	0	0	0	0
ENSG00000144233.12	AMMECR1L	1.58211	1.38339	1.8841	1.81585
ENSG00000233273.1	AMMECR1LP1	0	0	0	0
ENSG00000166126.11	AMN	0.0108025	0.0110171	0.0560779	0.0530957
ENSG00000151743.11	AMN1	0.105423	0.0846635	0.135213	0.110768
ENSG00000126016.17	AMOT	0.109516	0.0926218	0.0759342	0.0454039
ENSG00000166025.18	AMOTL1	0.347442	0.328881	0.412979	0.369622
ENSG00000114019.15	AMOTL2	0.107068	0.130136	1.14207	0.910125
ENSG00000116748.22	AMPD1	0	0.00267347	0.0466565	0.0531484
ENSG00000116337.20	AMPD2	6.08795	7.26445	7.12921	7.73327
ENSG00000133805.16	AMPD3	0.191013	0.183623	0.212537	0.204303
ENSG00000078053.17	AMPH	0.00858266	0.0063217	0.016089	0.014501
ENSG00000145020.16	AMT	0	0	0	0
ENSG00000187689.10	AMTN	0.00208316	0	0	0.00511947
ENSG00000237763.10	AMY1A	0.110796	0.0787551	0.104575	0.0783856
ENSG00000174876.17	AMY1B	0.0130658	0.00666267	0	0
ENSG00000187733.7	AMY1C	0.0815103	0.0561684	0.0849536	0.0649673
ENSG00000243480.8	AMY2A	0.0106041	0.0144196	0.0157279	0.02606
ENSG00000240038.7	AMY2B	0.0493677	0.0655698	0.0868445	0.101573
ENSG00000227408.1	AMYP1	0	0	0.0071226	0.00590084
ENSG00000174945.14	AMZ1	0.0553785	0.0473792	0.0533891	0.043097
ENSG00000196704.14	AMZ2	0.380473	0.344211	0.226397	0.230632
ENSG00000291140.1	AMZ2P1	0.396708	0.275252	0.318312	0.31965
ENSG00000219249.2	AMZ2P2	0	0	0	0
ENSG00000233807.1	AMZ2P3	0	0	0	0
ENSG00000153107.13	ANAPC1	0.211312	0.186061	0.140989	0.11933
ENSG00000164162.14	ANAPC10	0	0	0.00098555	0.000272165
ENSG00000213735.2	ANAPC10P1	0	0	0	0
ENSG00000141552.18	ANAPC11	9.77152	11.291	5.91571	5.24596
ENSG00000129055.13	ANAPC13	2.8313	2.37286	1.36577	1.64288
ENSG00000110200.9	ANAPC15	1.63716	1.49565	0.642965	0.61201
ENSG00000231619.1	ANAPC15P1	0.373782	0.304965	0	0
ENSG00000232601.1	ANAPC15P2	0	0	0	0
ENSG00000166295.9	ANAPC16	3.32591	3.08264	1.5767	1.8671
ENSG00000233673.8	ANAPC1P1	0.0198379	0.0281802	0.0294235	0.0313411
ENSG00000285793.1	ANAPC1P2	0.132946	0.111891	0.0823195	0.103092
ENSG00000230395.1	ANAPC1P3	0.989521	0.836877	0.626437	0.563466
ENSG00000234231.4	ANAPC1P4	0	0	0	0
ENSG00000275597.1	ANAPC1P5	0.0194508	0	0.00360617	0
ENSG00000235486.1	ANAPC1P6	0	0.014132	0.00513806	0.0170269
ENSG00000176248.9	ANAPC2	13.6916	15.2598	15.523	15.8047
ENSG00000053900.11	ANAPC4	1.28467	1.0166	1.10884	1.06734
ENSG00000089053.13	ANAPC5	3.76536	3.63675	2.61485	2.63862
ENSG00000196510.14	ANAPC7	2.64055	2.42438	2.03706	1.86653
ENSG00000214274.10	ANG	0.0159669	0	0.023682	0.0269771
ENSG00000013523.11	ANGEL1	0.628912	0.72373	0.599733	0.649254
ENSG00000174606.14	ANGEL2	0.751745	0.625547	1.274	1.30976
ENSG00000154188.10	ANGPT1	0.000237585	0.000726913	0.00140954	0.00408715
ENSG00000091879.14	ANGPT2	0	0	0	0
ENSG00000101280.8	ANGPT4	0	0	0.00188637	0.00546979
ENSG00000116194.13	ANGPTL1	0	0	0	0
ENSG00000136859.10	ANGPTL2	0	0	0	0
ENSG00000132855.5	ANGPTL3	0	0	0	0
ENSG00000167772.12	ANGPTL4	0.0293103	0.0652198	0.95245	1.12304
ENSG00000187151.7	ANGPTL5	0.00228471	0.00233009	0	0.0070185
ENSG00000130812.11	ANGPTL6	0.108509	0.13105	0.584466	0.51579
ENSG00000171819.5	ANGPTL7	0	0	0	0
ENSG00000130173.13	ANGPTL8	0	0	0	0
ENSG00000227059.7	ANHX	0	0.00171441	0.0947445	0.105345
ENSG00000029534.22	ANK1	0.0486241	0.036605	0.0534148	0.0467853
ENSG00000145362.21	ANK2	0.0178365	0.0159036	0.0211175	0.0180079
ENSG00000248152.2	ANK2-AS1	0	0	0	0
ENSG00000151150.22	ANK3	0.000459304	0.000894268	0.00136247	0.00271929
ENSG00000254271.1	ANK3-DT	0	0	0	0
ENSG00000151687.15	ANKAR	0.0258237	0.024604	0.0786191	0.0885145
ENSG00000166839.18	ANKDD1A	0.17355	0.157045	0.323867	0.314066
ENSG00000189045.15	ANKDD1B	0.0112941	0.0042661	0.0701077	0.0812119
ENSG00000132623.16	ANKEF1	0	0	0	0
ENSG00000153930.13	ANKFN1	0.000139568	0.000427021	0.00414014	0.00274398
ENSG00000185722.18	ANKFY1	0.120856	0.121754	0.484422	0.425957
ENSG00000154122.14	ANKH	0.142888	0.140135	0.414418	0.505871
ENSG00000272057.1	ANKH-DT	0	0	0	0
ENSG00000131503.21	ANKHD1	0.00171128	0	0.00190362	0.00210278
ENSG00000249637.4	ANKHD1-DT	0.0840367	0.0886612	0.171921	0.265871
ENSG00000254996.5	ANKHD1-EIF4EBP3	0	0	0	0
ENSG00000001629.10	ANKIB1	0.35094	0.297258	0.428922	0.404845
ENSG00000170209.5	ANKK1	0	0	0	0.00574209
ENSG00000160117.16	ANKLE1	5.59875	6.24683	6.19519	6.16022
ENSG00000176915.15	ANKLE2	4.14199	4.00045	4.6883	5.00869
ENSG00000144504.16	ANKMY1	0.30322	0.320311	0.288766	0.35198
ENSG00000106524.9	ANKMY2	0.565702	0.514796	0.545095	0.541439
ENSG00000164331.10	ANKRA2	0.661647	0.516147	0.786381	0.632646
ENSG00000148677.7	ANKRD1	0	0	0.0340945	0.0161407
ENSG00000088448.14	ANKRD10	2.19869	1.87798	2.92659	3.12086
ENSG00000229152.2	ANKRD10-IT1	0	0	0	0
ENSG00000167522.17	ANKRD11	0.962958	1.11042	1.22413	1.28466
ENSG00000234429.1	ANKRD11P1	0	0.00439767	0	0.0211941
ENSG00000231686.1	ANKRD11P2	1.52426	1.2802	1.37419	1.0283
ENSG00000101745.17	ANKRD12	0.194219	0.133928	0.266423	0.241801
ENSG00000076513.17	ANKRD13A	0.631647	0.621928	0.846191	0.663486
ENSG00000198720.13	ANKRD13B	0	0	0	0
ENSG00000118454.13	ANKRD13C	0.354088	0.310476	0.366895	0.347925
ENSG00000172932.16	ANKRD13D	21.2833	23.9351	18.763	19.5235
ENSG00000134461.16	ANKRD16	0.408107	0.502435	0.51706	0.457866
ENSG00000132466.20	ANKRD17	0.744657	0.659238	1.45806	1.36568
ENSG00000250220.1	ANKRD17-DT	0.0201064	0.0184552	0.0909561	0.0901779
ENSG00000180071.21	ANKRD18A	0.0815426	0.0948275	0.0924862	0.0961173
ENSG00000230453.11	ANKRD18B	0.0268767	0.0320383	0.0238145	0.026163
ENSG00000159712.10	ANKRD18CP	0.00136991	0.00419134	0.00677278	0.00617213
ENSG00000226435.13	ANKRD18DP	0.0390348	0.0221167	0.455128	0.443677
ENSG00000217165.1	ANKRD18EP	0	0	0	0
ENSG00000187984.14	ANKRD19P	0	0	0	0
ENSG00000165887.12	ANKRD2	0.00259343	0.0211595	0.00769311	0.00318674
ENSG00000260691.8	ANKRD20A1	0.000336364	0.00137218	0.00598672	0.00413317
ENSG00000226695.1	ANKRD20A10P	0	0	0	0
ENSG00000215559.9	ANKRD20A11P	0.00958401	0.00637459	0.0105067	0.0174089
ENSG00000251056.1	ANKRD20A17P	0	0	0.033881	0.0187129
ENSG00000249493.1	ANKRD20A18P	0	0	0	0
ENSG00000196593.10	ANKRD20A19P	0	0	0	0
ENSG00000277112.4	ANKRD20A21P	0	0	0.00258301	0.00481486
ENSG00000183148.9	ANKRD20A2P	0	0	0	0
ENSG00000276203.7	ANKRD20A3P	0	0	0	0
ENSG00000172014.14	ANKRD20A4P	0	0	0	0
ENSG00000290972.1	ANKRD20A5P	0.0032594	0.00221609	0.00443145	0.0083439
ENSG00000274502.1	ANKRD20A6P	0	0	0	0
ENSG00000236816.5	ANKRD20A7P	0	0	0	0
ENSG00000229089.9	ANKRD20A8P	0.00356951	0.000455051	0.00132357	0.00109653
ENSG00000206192.7	ANKRD20A9P	0.00160337	0.000545073	0.00792704	0.00131346
ENSG00000152766.6	ANKRD22	0.0129395	0.00565563	0.0137084	0.00454277
ENSG00000163126.15	ANKRD23	0.0265157	0.0234367	0.0157312	0.0130327
ENSG00000089847.13	ANKRD24	0.0441607	0.0350294	0.121641	0.107666
ENSG00000107890.17	ANKRD26	0.107672	0.0839031	0.0940218	0.0896353
ENSG00000261239.7	ANKRD26P1	0	0	0	0
ENSG00000235550.1	ANKRD26P2	0	0	0	0
ENSG00000237636.3	ANKRD26P3	0.00790529	0.00769583	0.00639549	0.00662307
ENSG00000229427.1	ANKRD26P4	0	0	0	0
ENSG00000105186.16	ANKRD27	1.1898	1.14873	0.724702	0.700685
ENSG00000206560.12	ANKRD28	0.0380351	0.0333161	0.0489068	0.0488097
ENSG00000154065.17	ANKRD29	0.0249203	0.0155316	0.0663942	0.0555724
ENSG00000148513.20	ANKRD30A	0.000552094	0.00197071	0.00368488	0.0030528
ENSG00000180777.15	ANKRD30B	0.000934484	0.000476522	0.00415806	0.00401895
ENSG00000163046.16	ANKRD30BL	0.00267521	0.00218268	0.00793572	0.0147926
ENSG00000175302.5	ANKRD30BP1	0	0.00138381	0.00402499	0.00333457
ENSG00000224309.8	ANKRD30BP2	0	0	0	0
ENSG00000230501.1	ANKRD30BP3	0	0	0	0
ENSG00000145700.10	ANKRD31	0.00140082	0.00125006	0.00545393	0.00430324
ENSG00000167612.13	ANKRD33	0	0	0	0
ENSG00000164236.12	ANKRD33B	0.562246	0.547071	0.69283	0.653331
ENSG00000250106.1	ANKRD33B-AS1	0	0	0	0
ENSG00000272031.3	ANKRD34A	0	0	0	0
ENSG00000189127.8	ANKRD34B	0.0873244	0.0957383	0.152185	0.0697465
ENSG00000235711.5	ANKRD34C	0	0	0	0.00701461
ENSG00000259234.8	ANKRD34C-AS1	0.000922624	0	0.0019158	0.00249414
ENSG00000198483.13	ANKRD35	1.20978	1.41943	0.950479	0.9002
ENSG00000135976.21	ANKRD36	0.0452581	0.037602	0.0543956	0.0486606
ENSG00000196912.13	ANKRD36B	0.0261222	0.0213748	0.0387443	0.0261266
ENSG00000214262.4	ANKRD36BP1	0	0	0	0
ENSG00000291127.1	ANKRD36BP2	0	0	0.00429318	0.00266757
ENSG00000174501.15	ANKRD36C	0.0236363	0.0161353	0.0229003	0.0267015
ENSG00000188399.5	ANKRD36P1	0	0	0.00408515	0.00338441
ENSG00000186352.9	ANKRD37	0.608774	0.862677	2.21456	2.28351
ENSG00000213337.9	ANKRD39	0.0220714	0.0168823	0.0143221	0.0169505
ENSG00000154945.7	ANKRD40	2.70067	3.08785	3.10688	2.7416
ENSG00000167117.10	ANKRD40CL	0	0	0.114037	0.133378
ENSG00000137494.14	ANKRD42	0.133574	0.13308	0.185694	0.175509
ENSG00000247137.9	ANKRD42-DT	0.260249	0.220103	1.43573	1.21286
ENSG00000065413.20	ANKRD44	0.0681254	0.0677284	0.118478	0.105851
ENSG00000231621.3	ANKRD44-AS1	0	0	0	0
ENSG00000225979.1	ANKRD44-DT	0	0	0	0
ENSG00000236977.1	ANKRD44-IT1	0	0	0	0
ENSG00000183831.7	ANKRD45	0	0	0	0
ENSG00000186106.11	ANKRD46	0.339357	0.244375	0.323883	0.328519
ENSG00000168876.9	ANKRD49	2.55213	1.96825	2.33062	2.12522
ENSG00000228446.2	ANKRD49P1	0	0	0	0
ENSG00000225349.2	ANKRD49P2	0	0	0	0
ENSG00000248616.1	ANKRD49P3	0	0	0	0
ENSG00000214684.2	ANKRD49P4	0	0	0	0
ENSG00000151458.12	ANKRD50	0.76665	0.536922	0.71428	0.576106
ENSG00000139645.11	ANKRD52	10.1954	10.6043	12.272	12.4856
ENSG00000144031.12	ANKRD53	0	0	0	0
ENSG00000100124.15	ANKRD54	3.08507	3.25068	3.54206	3.58659
ENSG00000236442.1	ANKRD54P1	0	0	0	0
ENSG00000164512.18	ANKRD55	0.00552348	0.00698515	0.0232664	0.0176465
ENSG00000135299.17	ANKRD6	0.00382567	0.00405172	0.00742013	0.0104866
ENSG00000124227.6	ANKRD60	0	0	0	0.02317
ENSG00000157999.6	ANKRD61	0	0	0	0
ENSG00000181626.12	ANKRD62	0	0.0016767	0.00609611	0.00404034
ENSG00000259271.1	ANKRD62P1	0	0	0	0
ENSG00000189295.13	ANKRD62P1-PARP4P3	0	0	0	0
ENSG00000230778.2	ANKRD63	0	0	0	0
ENSG00000235098.9	ANKRD65	0	0	0	0.0216622
ENSG00000225905.1	ANKRD65-AS1	0	0	0	0.0444842
ENSG00000230062.7	ANKRD66	0.0046968	0	0	0
ENSG00000106013.15	ANKRD7	0.000524484	0.00010698	0.00171141	0.00476911
ENSG00000156381.9	ANKRD9	8.42523	10.0584	5.9101	5.64161
ENSG00000064999.16	ANKS1A	0.390889	0.39612	0.740087	0.735909
ENSG00000185046.20	ANKS1B	0.000140783	0.000358948	0.00431537	0.00420945
ENSG00000168096.15	ANKS3	0.62069	0.643356	0.88822	0.880542
ENSG00000175311.7	ANKS4B	0.0014653	0	0.00217333	0
ENSG00000165138.18	ANKS6	1.06981	1.08372	0.63056	0.655623
ENSG00000206199.11	ANKUB1	0	0	0.000845149	0.00280071
ENSG00000163516.14	ANKZF1	13.328	13.2346	14.3259	15.6195
ENSG00000011426.11	ANLN	1.87177	1.48667	2.08814	1.93868
ENSG00000131620.18	ANO1	0.00101511	0.000887378	0.0066677	0.00997878
ENSG00000254902.1	ANO1-AS1	0	0	0	0
ENSG00000160746.13	ANO10	0.0566485	0.0487409	0.033036	0.0371747
ENSG00000047617.17	ANO2	7.13e-05	0.00043607	0.00063418	0.00192646
ENSG00000134343.14	ANO3	0.000435667	0.000571269	0.00350783	0.00175897
ENSG00000254819.2	ANO3-AS1	0	0	0	0
ENSG00000151572.18	ANO4	0.000359129	0.000366262	0.00223717	0.0016769
ENSG00000171714.13	ANO5	0.0117311	0.00859733	0.0320011	0.0285401
ENSG00000177119.17	ANO6	0.844854	0.71507	0.727113	0.671472
ENSG00000146205.15	ANO7	0.0441339	0.0643008	0.0467566	0.0716621
ENSG00000237276.10	ANO7L1	0.0102184	0.0052107	0.0454678	0.0439467
ENSG00000074855.11	ANO8	3.72631	4.54848	3.78747	4.09535
ENSG00000185101.13	ANO9	0.0797113	0.0775425	0.174613	0.171785
ENSG00000011201.12	ANOS1	0.15704	0.144603	0.192844	0.167976
ENSG00000241859.8	ANOS2P	0.00791419	0.00568666	0.01574	0.0161343
ENSG00000140350.15	ANP32A	6.29777	5.59538	3.18425	3.36265
ENSG00000259516.2	ANP32AP1	0	0.0016019	0.00543588	0.00321675
ENSG00000136938.9	ANP32B	11.1583	10.048	4.97573	4.70539
ENSG00000259790.1	ANP32BP1	1.18388	1.06808	0.506517	0.559511
ENSG00000231801.2	ANP32BP2	0	0	0	0
ENSG00000259461.1	ANP32BP3	0	0	0	0
ENSG00000248546.3	ANP32C	0	0	0	0
ENSG00000139223.4	ANP32D	0.388536	0.339646	0.288137	0.204611
ENSG00000143401.15	ANP32E	16.369	12.3602	11.2652	9.94851
ENSG00000166825.15	ANPEP	43.9345	47.4922	27.4335	27.465
ENSG00000103254.10	ANTKMT	16.9239	20.841	14.7079	12.9432
ENSG00000169604.21	ANTXR1	0.0952815	0.0793205	0.0858682	0.0897304
ENSG00000163297.18	ANTXR2	0.182721	0.147549	0.200134	0.209965
ENSG00000274209.6	ANTXRL	0.00403922	0	0.00199699	0.00661774
ENSG00000263482.3	ANTXRLP1	0.00148861	0	0	0
ENSG00000135046.14	ANXA1	4.7698	3.99662	3.685	3.59925
ENSG00000109511.12	ANXA10	0.000620352	0.00253069	0.0110412	0.01677
ENSG00000122359.18	ANXA11	6.8017	7.56792	3.29894	3.56645
ENSG00000104537.17	ANXA13	0	0	0.0154735	0.0115373
ENSG00000182718.18	ANXA2	4.97884	4.61803	4.668	4.87934
ENSG00000213406.3	ANXA2P1	0	0	0	0
ENSG00000231991.4	ANXA2P2	5.26886	7.35167	7.38535	6.0118
ENSG00000216740.2	ANXA2P3	0.26365	0.47802	0.521391	0.395959
ENSG00000177721.5	ANXA2R	0	0	0	0
ENSG00000215068.10	ANXA2R-AS1	0	0	0	0
ENSG00000177738.6	ANXA2R-OT1	0.314326	0.286243	0.496804	0.599034
ENSG00000138772.13	ANXA3	0.0543243	0.0574552	0.0358104	0.0414112
ENSG00000196975.16	ANXA4	0.699394	0.652952	0.43608	0.424039
ENSG00000164111.15	ANXA5	8.14709	7.28261	6.00794	5.81298
ENSG00000197043.15	ANXA6	7.91191	8.12917	6.25242	6.06559
ENSG00000138279.16	ANXA7	1.98798	1.82039	1.18661	1.23908
ENSG00000265190.7	ANXA8	0.490977	0.717837	0.443499	0.352304
ENSG00000264230.9	ANXA8L1	0	0	0	0
ENSG00000143412.10	ANXA9	0.659577	0.515195	0.677271	0.79421
ENSG00000136250.12	AOAH	0.0972621	0.0889472	0.210489	0.206619
ENSG00000230539.1	AOAH-IT1	0	0	0	0
ENSG00000002726.21	AOC1	2.7985	3.33915	1.80399	1.96091
ENSG00000131480.9	AOC2	0.17829	0.147431	0.986287	0.976975
ENSG00000131471.7	AOC3	0.0765104	0.065025	0.82588	0.914027
ENSG00000291070.1	AOC4P	0	0.0106943	0.07258	0.0901953
ENSG00000148120.18	AOPEP	0.0276888	0.0281552	0.0513955	0.0586852
ENSG00000138356.14	AOX1	0.00097293	0.00198451	0.00721522	0.0079701
ENSG00000243478.10	AOX2P	0	0	0	0
ENSG00000244301.8	AOX3P	0	0	0.00161294	0.00267253
ENSG00000284084.1	AOX3P-AOX2P	0.00112882	0	0.00167426	0.000693533
ENSG00000138660.12	AP1AR	0.421829	0.347951	0.296418	0.296441
ENSG00000260526.1	AP1AR-DT	0.116027	0	0.0430225	0.249499
ENSG00000100280.17	AP1B1	4.5992	5.35314	4.00978	3.94811
ENSG00000290475.1	AP1B1P1	0.00256928	0	0.0342967	0.12944
ENSG00000232707.1	AP1B1P2	0	0	1.65271	1.71152
ENSG00000166747.13	AP1G1	1.44916	1.18618	1.7633	1.6513
ENSG00000213983.12	AP1G2	0.121503	0.0743499	0.334681	0.302867
ENSG00000258727.1	AP1G2-AS1	0	0	0	0
ENSG00000072958.9	AP1M1	3.98752	4.52359	3.41512	3.28765
ENSG00000129354.12	AP1M2	0.0161304	0.0143945	0.0448585	0.0470742
ENSG00000227534.1	AP1M2P1	0	0	0	0
ENSG00000106367.15	AP1S1	12.5542	12.2047	6.88753	6.66643
ENSG00000182287.15	AP1S2	3.76333	3.45241	2.93673	2.84907
ENSG00000226046.1	AP1S2P1	0	0	0	0
ENSG00000152056.18	AP1S3	0.130875	0.105188	0.0743026	0.0709293
ENSG00000196961.13	AP2A1	7.92876	9.09223	5.41101	5.12054
ENSG00000183020.15	AP2A2	1.71227	1.86072	1.98569	1.898
ENSG00000006125.18	AP2B1	1.66344	1.56637	1.40186	1.38199
ENSG00000234130.2	AP2B1P1	0.739275	1.19556	0.751878	0.674815
ENSG00000161203.14	AP2M1	58.3105	63.1295	38.7901	37.5984
ENSG00000042753.12	AP2S1	16.8726	19.6575	6.7947	7.09643
ENSG00000132842.15	AP3B1	0.326959	0.257101	0.219996	0.224063
ENSG00000103723.17	AP3B2	0.00116182	0.00770181	0.0577272	0.0706669
ENSG00000065000.20	AP3D1	6.20662	6.77535	4.55555	4.56004
ENSG00000185009.13	AP3M1	2.29179	1.8667	1.90004	1.74375
ENSG00000070718.12	AP3M2	1.747	1.69326	1.54814	1.57126
ENSG00000177879.17	AP3S1	0.754004	0.600311	0.247109	0.218737
ENSG00000157823.17	AP3S2	0.126341	0.121326	0.13678	0.162044
ENSG00000134262.13	AP4B1	0.976423	0.973931	1.36467	1.17014
ENSG00000226167.1	AP4B1-AS1	0.00529628	0.00405111	0.0108012	0.0211508
ENSG00000081014.11	AP4E1	0.245405	0.193595	0.302718	0.293711
ENSG00000221838.10	AP4M1	1.27554	1.34196	1.17495	0.862045
ENSG00000100478.16	AP4S1	0.0504736	0.0366874	0.0744486	0.0609929
ENSG00000254470.3	AP5B1	20.2184	24.3806	44.861	42.7784
ENSG00000053770.12	AP5M1	1.15069	0.846326	1.12507	0.961285
ENSG00000125843.11	AP5S1	0.706701	0.72436	0.763746	0.920743
ENSG00000242802.9	AP5Z1	4.43961	5.18195	7.86026	8.41282
ENSG00000120868.14	APAF1	0.589632	0.471052	0.626266	0.622287
ENSG00000107282.9	APBA1	0.107217	0.105411	0.077276	0.0727641
ENSG00000034053.15	APBA2	0.832447	0.928959	1.02453	1.05812
ENSG00000011132.12	APBA3	4.09904	4.68509	5.40994	5.84083
ENSG00000166313.20	APBB1	0.361056	0.459974	0.340783	0.38988
ENSG00000077420.16	APBB1IP	0.834568	0.844631	0.951628	0.927685
ENSG00000163697.17	APBB2	0.00471951	0.0034063	0.0146461	0.0151672
ENSG00000113108.20	APBB3	3.45424	3.48124	9.91716	10.0821
ENSG00000134982.17	APC	0.031712	0.0269154	0.0855469	0.0687806
ENSG00000115266.12	APC2	0.931576	0.915429	0.466529	0.505014
ENSG00000154856.13	APCDD1	0.0827792	0.0844233	0.0657294	0.0647291
ENSG00000198768.11	APCDD1L	0.001049	0.00213967	0.0023338	0.00515594
ENSG00000231290.7	APCDD1L-DT	0.00452072	0.00086447	0.00586696	0.00763806
ENSG00000132703.4	APCS	0	0	0	0
ENSG00000164062.13	APEH	15.7756	16.6363	8.00025	8.5992
ENSG00000248329.6	APELA	0.00406583	0.00414658	0.00603041	0.0116573
ENSG00000100823.12	APEX1	141.72	145.223	74.2952	72.6388
ENSG00000169188.5	APEX2	6.95853	7.53314	5.18813	5.06185
ENSG00000117362.13	APH1A	100.477	102.962	55.7043	54.4177
ENSG00000138613.14	APH1B	1.0087	0.961425	0.801622	0.77042
ENSG00000166181.13	API5	1.64023	1.58866	1.26413	1.00161
ENSG00000234558.1	API5P1	0.723552	0.458709	0.232036	0.432528
ENSG00000213962.2	API5P2	0	0	0	0
ENSG00000149089.13	APIP	0.37514	0.309785	0.177164	0.175441
ENSG00000169621.11	APLF	0.0307377	0.0236711	0.0211668	0.0206192
ENSG00000171388.12	APLN	0.179645	0.270162	0.86257	0.882974
ENSG00000134817.12	APLNR	0	0	0.0238415	0.0395038
ENSG00000105290.13	APLP1	1.18175	1.31156	1.30352	1.44905
ENSG00000084234.18	APLP2	24.4835	24.0474	12.812	12.109
ENSG00000101474.12	APMAP	4.10949	3.9286	3.5784	3.24803
ENSG00000118137.10	APOA1	0.157739	0.514791	1.02941	0.910983
ENSG00000235910.2	APOA1-AS	0	0.00302636	0.0660188	0.107566
ENSG00000158874.11	APOA2	0.352582	0.539378	0.457579	0.649867
ENSG00000110244.7	APOA4	0	0	0	0
ENSG00000110243.12	APOA5	0	0.0197218	0.0573633	0
ENSG00000084674.15	APOB	0	0	0.00102701	0.00255253
ENSG00000111701.7	APOBEC1	0.00178865	0	0.0185704	0.0131871
ENSG00000124701.6	APOBEC2	0	0	0	0
ENSG00000128383.13	APOBEC3A	0.082602	0.0977817	0.395985	0.440435
ENSG00000248822.1	APOBEC3AP1	0	0	0	0
ENSG00000179750.16	APOBEC3B	0	0	0	0
ENSG00000249310.2	APOBEC3B-AS1	0.0488372	0.0769748	0.0856051	0.125476
ENSG00000244509.4	APOBEC3C	0.198602	0.350752	0.114952	0.08333
ENSG00000243811.12	APOBEC3D	0	0	0	0
ENSG00000128394.17	APOBEC3F	0.72818	0.691697	2.93233	2.85666
ENSG00000239713.9	APOBEC3G	2.00786	1.87004	6.25963	6.72195
ENSG00000100298.16	APOBEC3H	0.09492	0.0440024	0.870306	0.731623
ENSG00000173627.8	APOBEC4	0	0	0	0
ENSG00000184730.12	APOBR	28.1077	30.8748	33.8053	35.4867
ENSG00000130208.10	APOC1	0.977927	0.973744	0.703771	0.682596
ENSG00000291128.1	APOC1P1	0.144257	0.134329	0.195356	0.17726
ENSG00000234906.11	APOC2	0	0	0	0
ENSG00000110245.12	APOC3	0	0	0	0.0646586
ENSG00000267467.4	APOC4	0	0	0	0
ENSG00000224916.9	APOC4-APOC2	0.00805916	0.0164385	0.0179299	0.0396116
ENSG00000189058.9	APOD	0.00192633	0	0.00285712	0
ENSG00000130203.10	APOE	4.22074	4.79771	6.06568	5.4079
ENSG00000175336.10	APOF	0.038684	0.0394523	0.0956264	0.0316893
ENSG00000091583.11	APOH	0.00398203	0.00541483	0.0147653	0.0171256
ENSG00000100342.22	APOL1	2.64656	2.40964	13.1906	13.4849
ENSG00000128335.14	APOL2	2.76899	2.54794	12.6809	13.6996
ENSG00000128284.20	APOL3	0.29587	0.297087	2.64486	2.82003
ENSG00000100336.18	APOL4	0.0281817	0.0153288	0.200635	0.161602
ENSG00000128313.2	APOL5	0.0050859	0	0.0339452	0.021873
ENSG00000221963.6	APOL6	2.47959	2.2482	15.299	14.2799
ENSG00000178878.13	APOLD1	0.0865497	0.0792971	0.0896485	0.102166
ENSG00000204444.11	APOM	0.326116	0.296216	0.974943	1.01433
ENSG00000274823.1	APONP	0	0	0	0
ENSG00000184831.14	APOO	0.150443	0.148586	0.0734	0.0812414
ENSG00000155008.16	APOOL	0.225166	0.182162	0.227213	0.196353
ENSG00000270560.1	APOOP1	0	0	0	0
ENSG00000240902.1	APOOP2	0.109569	0.0558725	0	0
ENSG00000255700.2	APOOP3	0	0	0	0
ENSG00000248122.1	APOOP4	0.0989238	0	0	0
ENSG00000260240.4	APOOP5	0.00458989	0.00267489	0.00194506	0.00322283
ENSG00000142192.21	APP	2.96183	2.84406	1.42418	1.32873
ENSG00000273492.6	APP-DT	0	0.00129497	0.00659152	0.00858134
ENSG00000062725.10	APPBP2	0.374241	0.278372	0.671568	0.658563
ENSG00000259349.4	APPBP2-DT	0.0204668	0.030696	0.0767834	0.0858029
ENSG00000157500.12	APPL1	0.817638	0.701773	0.847597	0.795114
ENSG00000136044.12	APPL2	0.285867	0.261863	0.352982	0.333386
ENSG00000198590.12	APRG1	0.0149829	0.0208833	0.0674083	0.0951215
ENSG00000198931.11	APRT	73.1004	87.4837	36.9046	36.033
ENSG00000214293.11	APTR	0.27517	0.268942	0.435339	0.502487
ENSG00000137074.20	APTX	0.289468	0.260218	0.281694	0.294664
ENSG00000240583.14	AQP1	0.0259309	0.00661147	0.0384605	0.0531054
ENSG00000143595.13	AQP10	0	0	0.0413568	0.171314
ENSG00000178301.4	AQP11	0	0	0	0
ENSG00000184945.15	AQP12A	0	0	0	0.0109653
ENSG00000185176.13	AQP12B	0	0	0	0
ENSG00000167580.8	AQP2	0	0	0	0
ENSG00000165272.16	AQP3	1.52664	1.58501	2.46829	2.4843
ENSG00000171885.18	AQP4	0	0	0	0
ENSG00000260372.7	AQP4-AS1	0.000110396	0	0.00294729	0.00318782
ENSG00000161798.7	AQP5	0	0	0	0
ENSG00000257588.1	AQP5-AS1	0	0	0	0
ENSG00000086159.13	AQP6	0.00890672	0	0	0.05837
ENSG00000165269.13	AQP7	0	0.00617622	0.0157187	0.0167431
ENSG00000259916.2	AQP7B	0	0	0.0085394	0.00707461
ENSG00000186466.5	AQP7P1	0	0	0	0
ENSG00000181997.8	AQP7P2	0	0	0	0
ENSG00000279688.1	AQP7P3	0	0	0	0
ENSG00000176115.9	AQP7P4	0	0	0.00272997	0
ENSG00000278122.1	AQP7P5	0	0	0	0
ENSG00000103375.11	AQP8	0.00671007	0	0.059714	0.0549678
ENSG00000103569.10	AQP9	0	0	0	0
ENSG00000021776.11	AQR	0.636079	0.527957	0.679818	0.648411
ENSG00000169083.18	AR	0.39546	0.353767	0.375068	0.349039
ENSG00000078061.14	ARAF	9.40981	11.1835	10.3887	11.5253
ENSG00000231264.1	ARAFP1	0	0	0	0
ENSG00000224368.1	ARAFP2	0	0	0	0
ENSG00000227298.1	ARAFP3	0	0	0	0
ENSG00000186635.15	ARAP1	2.0169	2.30309	2.78041	2.85444
ENSG00000256007.1	ARAP1-AS1	0	0	0	0
ENSG00000245148.2	ARAP1-AS2	0	0	0	0
ENSG00000047365.13	ARAP2	0.00597962	0.00487871	0.0162597	0.0148177
ENSG00000120318.16	ARAP3	0.791735	0.880581	1.02694	1.09621
ENSG00000198576.4	ARC	0.0860646	0.087774	28.7086	27.898
ENSG00000095139.15	ARCN1	8.61753	7.6094	6.02986	5.5852
ENSG00000109321.11	AREG	0.0478683	0.0183071	0.465924	0.599223
ENSG00000119682.18	AREL1	1.43535	1.43812	1.54035	1.61781
ENSG00000143761.17	ARF1	58.9162	64.1443	50.9402	50.9123
ENSG00000219807.2	ARF1P1	0	0	0	0
ENSG00000213137.3	ARF1P2	0	0	0	0
ENSG00000253885.1	ARF1P3	0	0	0	0
ENSG00000134287.10	ARF3	0.143811	0.172957	0.0563433	0.0850217
ENSG00000168374.11	ARF4	4.04264	3.52754	3.5451	3.60303
ENSG00000272146.6	ARF4-AS1	0.0347704	0	0.128928	0.0427251
ENSG00000271525.1	ARF4P1	0.545818	0.723657	0.404777	0.268276
ENSG00000236527.1	ARF4P2	0.0357059	0	0.370711	0
ENSG00000214051.3	ARF4P3	0	0	0	0
ENSG00000231222.1	ARF4P4	0	0	0	0
ENSG00000004059.11	ARF5	0	0	0	0
ENSG00000165527.8	ARF6	42.9712	42.3098	66.1249	66.1531
ENSG00000101199.13	ARFGAP1	8.34674	9.37317	8.79749	9.66528
ENSG00000149182.15	ARFGAP2	10.3547	11.2648	13.7192	15.2356
ENSG00000242247.11	ARFGAP3	0.834503	0.726423	0.676806	0.663783
ENSG00000066777.9	ARFGEF1	0.598827	0.493104	0.487429	0.441111
ENSG00000271966.1	ARFGEF1-DT	0.451023	0.216462	0.944407	1.04321
ENSG00000124198.10	ARFGEF2	0.576024	0.524345	0.516499	0.474921
ENSG00000112379.9	ARFGEF3	0.0132514	0.0128553	0.0675918	0.0649334
ENSG00000164144.16	ARFIP1	0.151345	0.103915	0.141324	0.145109
ENSG00000132254.13	ARFIP2	14.8317	14.8383	11.5469	11.5787
ENSG00000101246.20	ARFRP1	5.61059	6.09751	7.7522	8.17015
ENSG00000118520.15	ARG1	0.00364228	0.0026533	0.0165925	0.0233368
ENSG00000081181.8	ARG2	0.143979	0.0994716	0.139151	0.130121
ENSG00000186103.5	ARGFX	0.00130232	0.00398455	0.00772636	0.00800129
ENSG00000240058.3	ARGFXP1	0	0	0	0
ENSG00000265293.2	ARGFXP2	0	0	0	0
ENSG00000134884.15	ARGLU1	4.73308	4.22968	5.66802	5.4896
ENSG00000175220.12	ARHGAP1	4.80564	5.75311	4.19177	4.32976
ENSG00000071205.12	ARHGAP10	0.0325002	0.0365929	0.062344	0.0641099
ENSG00000198826.11	ARHGAP11A	0	0	0	0
ENSG00000262728.6	ARHGAP11A-DT	0.0069749	0.00406482	0.023646	0.0134681
ENSG00000288864.1	ARHGAP11A-SCG5	0	0	0	0.00261552
ENSG00000285077.4	ARHGAP11B	0	0	0	0
ENSG00000247728.2	ARHGAP11B-DT	0.023553	0.0137262	0.0399242	0.0537483
ENSG00000165322.18	ARHGAP12	0.143962	0.109263	0.196144	0.160442
ENSG00000075884.14	ARHGAP15	0.0309249	0.0263345	0.0302765	0.0264766
ENSG00000231758.3	ARHGAP15-AS1	0	0	0	0
ENSG00000258894.1	ARHGAP16P	0	0	0	0
ENSG00000140750.17	ARHGAP17	1.31054	1.32312	1.15044	1.16076
ENSG00000146376.11	ARHGAP18	0.153981	0.116376	0.317582	0.311829
ENSG00000213390.11	ARHGAP19	0	0	0	0
ENSG00000269891.2	ARHGAP19-SLIT1	0.00359609	0.00453046	0.0163148	0.0142961
ENSG00000137727.13	ARHGAP20	0.0227732	0.0205711	0.0453577	0.0410419
ENSG00000107863.20	ARHGAP21	0.194081	0.174321	0.253517	0.262538
ENSG00000128805.15	ARHGAP22	0.0126413	0.0138952	0.043124	0.0440113
ENSG00000248682.1	ARHGAP22-IT1	0	0	0	0
ENSG00000275832.5	ARHGAP23	0.243256	0.307602	0.397016	0.409974
ENSG00000260781.2	ARHGAP23P1	0	0	0.00295865	0.0110301
ENSG00000138639.18	ARHGAP24	0.00554169	0.00371075	0.00963081	0.00832272
ENSG00000163219.12	ARHGAP25	0.162653	0.163224	0.340302	0.387405
ENSG00000145819.18	ARHGAP26	0.119819	0.102303	0.361349	0.348021
ENSG00000226272.5	ARHGAP26-AS1	0	0	0	0
ENSG00000230789.1	ARHGAP26-IT1	0	0	0	0
ENSG00000159314.13	ARHGAP27	2.02956	2.31439	3.88681	4.03944
ENSG00000215769.8	ARHGAP27P1-BPTFP1-KPNA2P3	0.213783	0.189836	0.441454	0.457446
ENSG00000267472.1	ARHGAP27P2	0	0	0	0
ENSG00000088756.13	ARHGAP28	0.000476268	0.000161909	0.00941863	0.0101439
ENSG00000266441.1	ARHGAP28-AS1	0	0	0	0
ENSG00000137962.13	ARHGAP29	0.000936819	0	0.00521056	0.00892135
ENSG00000226835.4	ARHGAP29-AS1	0.000361832	0.000184509	0.002415	0.0042238
ENSG00000186517.14	ARHGAP30	22.5945	24.2792	26.8982	28.2426
ENSG00000031081.11	ARHGAP31	0.122479	0.121575	0.274918	0.303585
ENSG00000241155.1	ARHGAP31-AS1	0	0	0	0
ENSG00000134909.19	ARHGAP32	0.124969	0.134925	0.166539	0.15783
ENSG00000004777.19	ARHGAP33	2.26667	2.85116	1.71927	1.81028
ENSG00000160007.20	ARHGAP35	1.35899	1.35965	0.927121	0.903323
ENSG00000147256.12	ARHGAP36	0	0	0.00277723	0.00805294
ENSG00000147799.12	ARHGAP39	0.0571094	0.0476714	0.103434	0.109083
ENSG00000089820.17	ARHGAP4	11.7536	13.7199	13.732	14.2127
ENSG00000124143.11	ARHGAP40	0.000599849	0	0.0160145	0.00810789
ENSG00000165895.19	ARHGAP42	0.00558502	0.00284797	0.0219946	0.0217715
ENSG00000248027.1	ARHGAP42-AS1	0	0	0.0461749	0.0382544
ENSG00000227817.4	ARHGAP42P1	0	0	0	0
ENSG00000231147.2	ARHGAP42P2	0	0	0	0
ENSG00000235759.1	ARHGAP42P3	0	0	0	0
ENSG00000258080.1	ARHGAP42P4	0	0	0	0
ENSG00000258233.1	ARHGAP42P5	0.020115	0	0.0298344	0
ENSG00000006740.18	ARHGAP44	0.0276084	0.0289017	0.029249	0.0274628
ENSG00000265489.1	ARHGAP44-AS1	0.00196185	0.00100041	0.0101843	0.00723202
ENSG00000180448.11	ARHGAP45	22.6179	25.8305	23.948	23.3624
ENSG00000100852.14	ARHGAP5	0.00282521	0.00144066	0.00471413	0.00650917
ENSG00000258655.2	ARHGAP5-AS1	0	0	0	0
ENSG00000047648.23	ARHGAP6	0.00517037	0.00510828	0.00886689	0.00900042
ENSG00000241484.10	ARHGAP8	0	0	0	0
ENSG00000123329.20	ARHGAP9	4.40853	4.41239	3.53	3.90663
ENSG00000141522.12	ARHGDIA	117.542	141.323	86.0971	88.8459
ENSG00000111348.9	ARHGDIB	32.374	31.0157	8.6691	8.58385
ENSG00000242173.10	ARHGDIG	0	0.0235184	0	0
ENSG00000076928.19	ARHGEF1	8.26627	9.65806	7.2569	7.7005
ENSG00000104728.16	ARHGEF10	0	0	0	0
ENSG00000074964.17	ARHGEF10L	0.341068	0.411432	1.04607	1.00863
ENSG00000132694.19	ARHGEF11	0.872526	0.860257	1.2029	1.23474
ENSG00000196914.9	ARHGEF12	0.184068	0.152808	0.154049	0.166857
ENSG00000198844.12	ARHGEF15	0.0048116	0	0.0107048	0.0206933
ENSG00000130762.15	ARHGEF16	0.0703358	0.127525	0.168902	0.211266
ENSG00000110237.5	ARHGEF17	0.882775	0.981618	0.897251	0.882868
ENSG00000257038.1	ARHGEF17-AS1	0.138828	0.0566342	0.0617727	0.0341178
ENSG00000104880.19	ARHGEF18	0.936419	1.08591	1.45624	1.46665
ENSG00000267852.1	ARHGEF18-AS1	0	0	0	0
ENSG00000142632.17	ARHGEF19	0.895899	0.86689	1.55075	1.64516
ENSG00000234166.1	ARHGEF19-AS1	0	0	0	0
ENSG00000116584.22	ARHGEF2	8.85274	9.34213	12.142	12.5404
ENSG00000224276.1	ARHGEF2-AS1	0	0	0	0
ENSG00000273002.1	ARHGEF2-AS2	0	0	0	0
ENSG00000240771.8	ARHGEF25	0.576701	0.558321	0.464869	0.55972
ENSG00000114790.13	ARHGEF26	0.03712	0.0400583	0.0502548	0.0461426
ENSG00000243069.9	ARHGEF26-AS1	0.00670091	0.000310636	0.00451761	0.0101053
ENSG00000214944.10	ARHGEF28	0.015146	0.0128724	0.0228805	0.0214832
ENSG00000163947.12	ARHGEF3	0.0753507	0.070258	0.141255	0.152494
ENSG00000240198.5	ARHGEF3-AS1	0	0	0	0
ENSG00000214694.13	ARHGEF33	0.0024153	0.00211138	0.0204706	0.0237429
ENSG00000204959.4	ARHGEF34P	0	0	0	0
ENSG00000213214.6	ARHGEF35	0.126591	0.0707003	0.20117	0.218513
ENSG00000244198.7	ARHGEF35-AS1	0.010338	0.0130034	0.0112444	0.0143968
ENSG00000183111.12	ARHGEF37	0.0124486	0.00616655	0.0253216	0.0222892
ENSG00000236699.9	ARHGEF38	0.000759709	0.0029055	0.00619738	0.00256716
ENSG00000249885.1	ARHGEF38-IT1	0	0	0	0
ENSG00000137135.18	ARHGEF39	2.21918	2.22072	1.09544	1.2257
ENSG00000136002.20	ARHGEF4	0.00322872	0.00486769	0.0145747	0.0137996
ENSG00000233221.7	ARHGEF4-AS1	0	0	0	0
ENSG00000165801.10	ARHGEF40	3.32598	3.41767	3.59785	3.53107
ENSG00000050327.15	ARHGEF5	0.0431077	0.0534696	0.0984976	0.0844652
ENSG00000129675.16	ARHGEF6	1.22941	0.985259	0.749647	0.696214
ENSG00000102606.20	ARHGEF7	0.506616	0.46123	0.6332	0.669017
ENSG00000227352.1	ARHGEF7-AS1	0	0	0	0
ENSG00000235875.3	ARHGEF7-AS2	0	0	0	0
ENSG00000233644.1	ARHGEF7-IT1	0	0	0	0
ENSG00000131089.17	ARHGEF9	0.201593	0.185383	0.151762	0.173399
ENSG00000231729.1	ARHGEF9-IT1	0	0	0	0
ENSG00000117713.21	ARID1A	3.12536	3.28706	4.04905	3.87467
ENSG00000049618.25	ARID1B	0.204167	0.220759	0.320548	0.313385
ENSG00000189079.18	ARID2	0.257974	0.205851	0.309195	0.304175
ENSG00000116017.11	ARID3A	3.22668	3.53093	3.67339	3.77028
ENSG00000179361.18	ARID3B	0.0985571	0.0915213	0.293128	0.279816
ENSG00000227288.3	ARID3BP1	0	0	0	0
ENSG00000205143.5	ARID3C	0.206237	0.199066	0.114709	0.190065
ENSG00000032219.19	ARID4A	0.417564	0.294026	0.981281	0.84232
ENSG00000054267.22	ARID4B	0.367559	0.269004	1.12597	1.11057
ENSG00000196843.17	ARID5A	2.46383	2.7629	4.7374	4.92938
ENSG00000150347.17	ARID5B	0.0423436	0.0376323	0.24314	0.259039
ENSG00000166233.15	ARIH1	0.602703	0.451057	1.08966	1.09001
ENSG00000177479.20	ARIH2	1.02884	0.90352	0.901063	0.85606
ENSG00000221883.4	ARIH2OS	0.368401	0.40462	1.34501	1.95002
ENSG00000266296.1	ARIH2P1	0	0	0	0
ENSG00000120805.14	ARL1	3.02601	2.38136	1.36856	1.24768
ENSG00000175414.7	ARL10	0.0146106	0.023179	0.0565835	0.0927578
ENSG00000152213.4	ARL11	4.08868	4.20356	3.87691	4.62513
ENSG00000174225.15	ARL13A	0.0349469	0.0185333	0.0310998	0.0274829
ENSG00000169379.17	ARL13B	0.116098	0.104052	0.178573	0.135454
ENSG00000179674.4	ARL14	0	0	0.0679548	0
ENSG00000152219.5	ARL14EP	1.45691	1.06957	1.65397	1.35346
ENSG00000254532.2	ARL14EP-DT	0.000529311	0.000755753	0.00188417	0.0033821
ENSG00000268223.7	ARL14EPL	0.0318713	0.0303374	0.0189085	0.0143597
ENSG00000224891.1	ARL14EPP1	0	0	0	0
ENSG00000185305.12	ARL15	0.0184797	0.0153879	0.0221735	0.0234728
ENSG00000214087.9	ARL16	12.248	11.6724	11.356	11.2702
ENSG00000185829.19	ARL17A	0.156667	0.126994	0.261413	0.289217
ENSG00000228696.11	ARL17B	0.226431	0.215349	0.406333	0.434662
ENSG00000213465.8	ARL2	0	0.0262688	0.0272878	0
ENSG00000273003.1	ARL2-SNX15	0.00335694	0.00342362	0.0116176	0
ENSG00000102931.8	ARL2BP	0.348973	0.535654	0.381661	0.277211
ENSG00000265934.1	ARL2BPP1	0	0	0.0540035	0.0447402
ENSG00000225225.1	ARL2BPP10	0	0	0	0
ENSG00000258071.1	ARL2BPP2	0	0	0	0
ENSG00000215486.5	ARL2BPP3	0	0	0.00765813	0.00634451
ENSG00000249312.1	ARL2BPP4	0.125388	0.255756	0.092987	0
ENSG00000254351.1	ARL2BPP5	0	0	0	0
ENSG00000248355.1	ARL2BPP6	0	0	0	0
ENSG00000230418.2	ARL2BPP7	0	0	0	0
ENSG00000263125.1	ARL2BPP8	0	0	0	0
ENSG00000138175.9	ARL3	0.820505	0.756825	0.36186	0.401503
ENSG00000122644.13	ARL4A	2.81398	2.268	2.07082	1.74214
ENSG00000122872.8	ARL4AP1	0	0	0	0
ENSG00000248780.1	ARL4AP2	0	0	0	0
ENSG00000228291.1	ARL4AP3	0	0	0	0
ENSG00000231395.1	ARL4AP4	0	0	0	0
ENSG00000218996.1	ARL4AP5	0	0	0	0
ENSG00000188042.8	ARL4C	3.82902	3.94979	4.64956	5.10009
ENSG00000175906.5	ARL4D	6.88316	7.14623	17.9067	16.9496
ENSG00000162980.17	ARL5A	0.76832	0.450483	0.393528	0.343474
ENSG00000227864.1	ARL5AP1	0	0	0	0
ENSG00000236818.1	ARL5AP2	0	0	0	0
ENSG00000228431.1	ARL5AP3	0	0	0	0
ENSG00000224806.2	ARL5AP4	0.403713	0.411732	0.171082	0
ENSG00000232332.1	ARL5AP5	0.270906	0.621645	0.602709	0.166442
ENSG00000165997.5	ARL5B	0.799081	0.489514	1.85371	1.68441
ENSG00000141748.13	ARL5C	0.0446096	0.0369652	0.202629	0.185001
ENSG00000113966.11	ARL6	0.145597	0.102547	0.170611	0.155183
ENSG00000170540.15	ARL6IP1	0	0.00608143	0.00442214	0.0146544
ENSG00000255664.1	ARL6IP1P1	0.0484078	0	0	0
ENSG00000225355.1	ARL6IP1P2	0.839183	0.213963	1.0113	0.902273
ENSG00000255014.1	ARL6IP1P3	0	0.0537772	0	0
ENSG00000182196.14	ARL6IP4	0	0	0	0
ENSG00000144746.7	ARL6IP5	4.03655	3.34377	3.41788	3.1386
ENSG00000177917.12	ARL6IP6	0.980553	0.853322	0.970871	0.958391
ENSG00000143862.8	ARL8A	4.82251	5.26353	5.77393	5.97698
ENSG00000134108.14	ARL8B	0.375005	0.545189	1.03103	0.941388
ENSG00000196503.5	ARL9	0.0119604	0.00609898	0.137482	0.183708
ENSG00000260896.6	ARLNC1	0	0	0	0
ENSG00000104442.10	ARMC1	2.16259	1.69161	1.19421	1.01678
ENSG00000170632.14	ARMC10	1.30202	1.202	0.795699	0.824013
ENSG00000178660.6	ARMC10P1	0.932487	0.669228	0.665917	0.424377
ENSG00000157343.9	ARMC12	0.142154	0.184971	0.185395	0.216838
ENSG00000118690.13	ARMC2	0.102832	0.09938	0.118472	0.0912424
ENSG00000230290.1	ARMC2-AS1	0	0	0	0
ENSG00000165309.14	ARMC3	0.000534457	0.000545073	0.00158541	0.00262692
ENSG00000140691.18	ARMC5	2.87911	3.41353	5.38846	5.97351
ENSG00000105676.14	ARMC6	2.58875	2.99722	2.73229	2.96522
ENSG00000125449.7	ARMC7	0.868963	0.760254	1.14444	1.02848
ENSG00000114098.18	ARMC8	0.214683	0.182095	0.309747	0.309832
ENSG00000225254.2	ARMC8P1	0	0	0	0
ENSG00000135931.19	ARMC9	0.102347	0.115527	0.070005	0.0748872
ENSG00000126947.13	ARMCX1	4.08739	3.24787	5.83045	6.44627
ENSG00000184867.14	ARMCX2	0	0	0	0
ENSG00000102401.20	ARMCX3	7.67619	5.92519	7.272	6.36251
ENSG00000228275.1	ARMCX3-AS1	0	0	0	0
ENSG00000196440.12	ARMCX4	0.102811	0.114528	0.164657	0.169807
ENSG00000125962.16	ARMCX5	0	0	0.0350936	0.0581479
ENSG00000271147.8	ARMCX5-GPRASP2	0.00498476	0.003324	0.00938389	0.0127215
ENSG00000198960.11	ARMCX6	5.97947	5.99381	5.43664	5.44767
ENSG00000204072.4	ARMCX7P	0	0.107172	0	0
ENSG00000198520.12	ARMH1	7.50576	8.78608	5.31672	5.58877
ENSG00000260286.4	ARMH2	0	0	0	0
ENSG00000120029.13	ARMH3	0.217335	0.212356	0.348553	0.369743
ENSG00000139971.15	ARMH4	0.0037603	0.00262394	0.0126222	0.0117946
ENSG00000254636.1	ARMS2	0	0	0	0
ENSG00000146476.11	ARMT1	2.22409	1.52737	1.4653	1.29122
ENSG00000235072.2	ARNILA	0.0220035	0.134643	0.169705	0.15141
ENSG00000143437.21	ARNT	2.91427	2.64446	3.04504	2.99228
ENSG00000172379.22	ARNT2	0.000305074	0.000155567	0.000452484	0.00243664
ENSG00000259495.3	ARNT2-DT	0	0	0.000737793	0.00305619
ENSG00000133794.20	ARNTL	0.27923	0.261091	0.3413	0.345408
ENSG00000029153.15	ARNTL2	0.0590869	0.0687295	0.0535298	0.0416005
ENSG00000245311.2	ARNTL2-AS1	0.00103907	0.00317912	0.0154114	0.0108527
ENSG00000241685.10	ARPC1A	0	0	0	0
ENSG00000130429.16	ARPC1B	0	0	0	0
ENSG00000213081.3	ARPC1BP1	0	0	0	0
ENSG00000163466.16	ARPC2	21.5689	20.5011	10.2208	9.65994
ENSG00000111229.16	ARPC3	1.0089	1.2104	0.527808	0.530308
ENSG00000226284.1	ARPC3P1	0	0	0	0
ENSG00000238137.2	ARPC3P2	3.26866	2.82507	1.23256	0.748831
ENSG00000256745.1	ARPC3P3	0	0	0	0
ENSG00000256898.1	ARPC3P4	0	0	0	0
ENSG00000214027.3	ARPC3P5	2.43308	2.5942	1.31227	1.42691
ENSG00000241553.13	ARPC4	0.00808619	0	0	0.00496806
ENSG00000250151.9	ARPC4-TTLL3	0.013955	0.00355804	0.00413959	0
ENSG00000162704.16	ARPC5	26.7455	23.8817	13.5953	12.7959
ENSG00000136950.13	ARPC5L	6.63659	6.83596	9.30726	9.37568
ENSG00000242498.8	ARPIN	0.00329066	0	0	0
ENSG00000250021.7	ARPIN-AP3S2	0	0	0	0
ENSG00000128989.11	ARPP19	5.10829	4.08895	2.78249	2.62929
ENSG00000231228.4	ARPP19P1	0	0	0.258389	0
ENSG00000204637.4	ARPP19P2	0.175766	0.0896287	0	0
ENSG00000172995.17	ARPP21	0.00227799	0.00309764	0.00140779	0.00209935
ENSG00000230830.1	ARPP21-AS1	0	0	0	0
ENSG00000120500.19	ARR3	0.047993	0.0311476	0.152072	0.209085
ENSG00000137486.17	ARRB1	0.925998	0.955899	0.611159	0.614484
ENSG00000141480.18	ARRB2	8.77955	9.2384	6.30604	6.48884
ENSG00000197070.14	ARRDC1	0.0823973	0.217866	0.117685	0.0637487
ENSG00000203993.7	ARRDC1-AS1	0	0	0	0
ENSG00000105643.11	ARRDC2	5.04022	5.76023	8.10703	8.06193
ENSG00000113369.9	ARRDC3	0.351844	0.272713	8.95201	8.55041
ENSG00000281357.5	ARRDC3-AS1	0.00350702	0.00306573	0.0117036	0.0127741
ENSG00000140450.9	ARRDC4	0.94224	0.685741	2.41148	2.47035
ENSG00000205784.4	ARRDC5	0.0308085	0.0459221	0.14763	0.154339
ENSG00000100299.18	ARSA	11.6263	13.7852	12.832	14.333
ENSG00000113273.17	ARSB	0.268881	0.252163	0.244063	0.254311
ENSG00000006756.16	ARSD	0.927355	1.11428	0.714473	0.762058
ENSG00000229851.1	ARSD-AS1	0	0	0	0
ENSG00000225117.2	ARSDP1	0	0	0	0
ENSG00000062096.15	ARSF	0.00207199	0.000422629	0.00307316	0.00356442
ENSG00000232226.2	ARSFP1	0	0	0	0
ENSG00000141337.13	ARSG	0.0151661	0.0152832	0.0267789	0.0184139
ENSG00000205667.3	ARSH	0.00428481	0.00436991	0.0285984	0.0394881
ENSG00000183876.9	ARSI	0	0	0.00611617	0.00337803
ENSG00000180801.14	ARSJ	0.00223016	0.00227445	0.0115771	0.00639419
ENSG00000164291.17	ARSK	0.134646	0.132502	0.207589	0.201732
ENSG00000157399.17	ARSL	0.00514573	0.00612259	0.00763211	0.0115921
ENSG00000224060.4	ARSLP1	0	0	0	0
ENSG00000129744.3	ART1	0.00612344	0	0.0340584	0.0244541
ENSG00000237408.1	ART2BP	0	0	0	0
ENSG00000238048.1	ART2P	0	0	0	0
ENSG00000156219.18	ART3	0.00143532	0.00263488	0.0447059	0.0324518
ENSG00000111339.12	ART4	0	0	0	0
ENSG00000167311.14	ART5	0	0.023744	0.0690621	0.0762875
ENSG00000117407.17	ARTN	4.42818	5.53764	2.89298	2.76689
ENSG00000173409.14	ARV1	1.66017	1.48133	0.934204	0.954103
ENSG00000099889.14	ARVCF	0.130252	0.171985	0.160524	0.148452
ENSG00000004848.8	ARX	0.211135	0.149074	0.189269	0.256587
ENSG00000214435.9	AS3MT	0	0	0	0
ENSG00000104763.20	ASAH1	3.14354	2.76059	3.74599	3.46369
ENSG00000245281.9	ASAH1-AS1	0.0445347	0.0272516	0.0561456	0.0574594
ENSG00000188611.17	ASAH2	0.00243679	0.000931947	0.00180712	0.00187142
ENSG00000204147.11	ASAH2B	0.000765212	0.000390205	0.000567479	0
ENSG00000153317.15	ASAP1	0.281585	0.262259	0.471332	0.461649
ENSG00000280543.1	ASAP1-IT2	0	0	0	0
ENSG00000151693.11	ASAP2	0.153642	0.155331	0.174378	0.155776
ENSG00000088280.20	ASAP3	0.0115993	0.015056	0.0680343	0.0719129
ENSG00000065802.12	ASB1	2.35799	2.31983	3.11106	3.16913
ENSG00000146926.11	ASB10	0.00730006	0	0.0324822	0.0239204
ENSG00000165192.14	ASB11	0.00260978	0.00177441	0.0206443	0.0267236
ENSG00000198881.10	ASB12	0	0	0	0
ENSG00000196372.13	ASB13	2.18519	2.24814	0.93662	0.977473
ENSG00000239388.9	ASB14	0.0218336	0.0309268	0.0449771	0.0685621
ENSG00000146809.14	ASB15	0	0.000415543	0.00362597	0.000500666
ENSG00000230442.5	ASB15-AS1	0	0	0	0
ENSG00000161664.7	ASB16	0.0752064	0.0418364	0.152108	0.138618
ENSG00000267080.8	ASB16-AS1	0.601227	0.769961	1.16862	1.2549
ENSG00000154007.7	ASB17	0	0	0.00970962	0.0160882
ENSG00000182177.15	ASB18	0	0	0	0
ENSG00000100628.12	ASB2	0.372456	0.380561	0.405317	0.446586
ENSG00000115239.24	ASB3	0.084667	0.0818427	0.14858	0.158881
ENSG00000005981.13	ASB4	0	0	0	0.00117444
ENSG00000164122.9	ASB5	0.000924232	0.000471295	0.00205622	0.00681405
ENSG00000148331.12	ASB6	5.05025	5.48491	7.14318	7.51486
ENSG00000183475.13	ASB7	0.360143	0.326213	0.635823	0.650875
ENSG00000177981.11	ASB8	0.518575	0.489232	0.427159	0.398394
ENSG00000102048.16	ASB9	0.00335745	0.0025681	0.00497975	0.0103139
ENSG00000258527.1	ASB9P1	0	0	0	0
ENSG00000138303.18	ASCC1	0.210427	0.19322	0.194568	0.207933
ENSG00000100325.15	ASCC2	2.46529	2.51607	2.51346	2.71679
ENSG00000112249.14	ASCC3	0.304641	0.249038	0.289531	0.259507
ENSG00000139352.4	ASCL1	0	0	0.0616857	0.0255523
ENSG00000183734.5	ASCL2	1.92057	2.39079	7.64508	8.08631
ENSG00000176009.4	ASCL3	0.0434326	0	0.0724714	0.0266845
ENSG00000187855.6	ASCL4	0	0	0	0
ENSG00000232237.5	ASCL5	0.0401388	0.0636782	0.119067	0.213727
ENSG00000286053.2	ASDURF	0	0	0	0
ENSG00000111875.8	ASF1A	0	0	0	0
ENSG00000105011.9	ASF1B	11.9552	13.0185	6.47657	6.38825
ENSG00000141505.12	ASGR1	0.221442	0.201292	0.19278	0.272102
ENSG00000161944.17	ASGR2	0.106787	0.0879645	0.158386	0.211967
ENSG00000116539.14	ASH1L	0.577631	0.512195	1.33834	1.4358
ENSG00000235919.5	ASH1L-AS1	0	0	0.136937	0.0567237
ENSG00000227773.1	ASH1L-IT1	0	0	0	0
ENSG00000129691.16	ASH2L	4.25972	3.8807	4.09092	4.29667
ENSG00000224144.1	ASH2LP1	0	0	0	0
ENSG00000237428.1	ASH2LP2	0.0378331	0	0.112228	0
ENSG00000225724.1	ASH2LP3	0	0.0366812	0	0.0441952
ENSG00000110881.12	ASIC1	0.891618	1.01678	0.774645	0.925761
ENSG00000108684.15	ASIC2	0.000177903	0.000155517	0.00241247	0.0021548
ENSG00000213199.8	ASIC3	1.00523	1.32197	1.30459	1.38961
ENSG00000072182.14	ASIC4	0	0.00489619	0.0213617	0.0324454
ENSG00000227432.1	ASIC4-AS1	0	0	0	0
ENSG00000256394.3	ASIC5	0	0	0.00239661	0.00198551
ENSG00000101440.10	ASIP	0.034356	0.0366493	0.0333853	0.0388192
ENSG00000126522.17	ASL	1.23909	1.5107	3.40678	3.69601
ENSG00000244723.3	ASLP1	0	0	0	0
ENSG00000196433.13	ASMT	0.00684926	0.00214932	0.0390723	0.0420811
ENSG00000169093.16	ASMTL	0.598753	0.661508	2.06725	2.18355
ENSG00000236017.8	ASMTL-AS1	0.376937	0.381968	1.31462	1.32145
ENSG00000070669.17	ASNS	0	0	0	0
ENSG00000138381.10	ASNSD1	0.6439	0.350659	0.250347	0.364878
ENSG00000248498.5	ASNSP1	0.000989669	0	0.00513755	0.00243217
ENSG00000236554.1	ASNSP3	0	0	0	0
ENSG00000251470.1	ASNSP4	0.111534	0	0	0
ENSG00000267333.1	ASNSP6	0	0	0	0
ENSG00000108381.11	ASPA	0	0	0	0
ENSG00000204653.10	ASPDH	0.277041	0.194858	1.20438	0.939094
ENSG00000166183.16	ASPG	0	0	0.00732463	0.0084955
ENSG00000198363.18	ASPH	0.412411	0.346891	0.222989	0.210331
ENSG00000174939.11	ASPHD1	2.75137	3.30047	1.94603	1.85238
ENSG00000128203.7	ASPHD2	0.393567	0.500774	1.58443	1.73407
ENSG00000066279.19	ASPM	1.27177	0.879769	0.814008	0.762518
ENSG00000106819.13	ASPN	0	0	0	0
ENSG00000244617.3	ASPRV1	0	0	0	0
ENSG00000169696.16	ASPSCR1	1.50626	1.80395	1.8468	1.72752
ENSG00000162174.12	ASRGL1	0.150374	0.137756	0.160428	0.207468
ENSG00000130707.18	ASS1	6.37411	6.97399	2.90636	2.87367
ENSG00000220517.2	ASS1P1	0	0	0	0
ENSG00000215325.4	ASS1P10	0.0474739	0.0242084	0	0.0291674
ENSG00000225308.2	ASS1P11	1.14133	0.916336	0.180086	0.507264
ENSG00000237437.1	ASS1P12	0	0	0	0
ENSG00000255353.1	ASS1P13	0.426922	0.266079	1.1257	0.932608
ENSG00000257316.1	ASS1P14	0.0478974	0.244244	0.0710412	0.264849
ENSG00000223922.1	ASS1P2	0	0	0	0
ENSG00000233947.1	ASS1P3	0.448837	0.626397	0.14015	0.261247
ENSG00000213487.3	ASS1P4	0.0478586	0.0244046	0	0.0588076
ENSG00000227881.1	ASS1P5	0.190662	0.0486122	0.0706971	0.0292851
ENSG00000215583.3	ASS1P6	0.0239293	0.0244046	0	0.0294038
ENSG00000236893.1	ASS1P7	0	0	0	0
ENSG00000251418.2	ASS1P8	0	0	0	0
ENSG00000217791.4	ASS1P9	0.0477812	0.0243651	0	0.0293562
ENSG00000034533.12	ASTE1	0.548774	0.441618	0.540506	0.579495
ENSG00000188886.4	ASTL	0.0112957	0.02304	0.0614301	0.0832791
ENSG00000152092.16	ASTN1	0.000767798	0.000489405	0.00341638	0.00188691
ENSG00000148219.18	ASTN2	0.00506058	0.00467534	0.00724091	0.00892513
ENSG00000229105.1	ASTN2-AS1	0	0	0	0
ENSG00000171456.21	ASXL1	1.76502	1.71529	2.23229	2.3301
ENSG00000143970.18	ASXL2	0.521066	0.456093	0.808548	0.73654
ENSG00000141431.14	ASXL3	0.000170709	0.0001741	0.00227875	0.00104882
ENSG00000267642.1	ASXL3-DT	0	0.00115539	0.00672118	0.00974448
ENSG00000154438.8	ASZ1	0	0	0	0
ENSG00000138138.14	ATAD1	0.440713	0.367014	0.398242	0.376775
ENSG00000156802.13	ATAD2	2.71264	2.11304	2.24837	2.06311
ENSG00000119778.15	ATAD2B	0.111027	0.0825191	0.169337	0.139273
ENSG00000197785.14	ATAD3A	6.22065	7.20392	6.3117	6.55804
ENSG00000160072.20	ATAD3B	3.20374	3.3759	5.57955	5.64351
ENSG00000215915.10	ATAD3C	0.262478	0.311816	0.367915	0.336704
ENSG00000176208.9	ATAD5	0.321608	0.254479	0.310465	0.355439
ENSG00000137343.18	ATAT1	1.56643	1.52822	3.13868	3.47008
ENSG00000167654.18	ATCAY	0.0122478	0.00999283	0.0463228	0.0398819
ENSG00000107669.19	ATE1	0.0742899	0.0700007	0.104797	0.101704
ENSG00000226864.3	ATE1-AS1	0.050269	0.0375128	0.10911	0.134085
ENSG00000123268.9	ATF1	0.210211	0.194468	0.20811	0.219778
ENSG00000219387.2	ATF1P1	0	0	0	0.109044
ENSG00000115966.18	ATF2	0.488701	0.414452	0.451486	0.426128
ENSG00000162772.17	ATF3	0.0953331	0.0885359	1.58618	1.64393
ENSG00000128272.18	ATF4	144.443	142.627	182.602	189.348
ENSG00000213338.3	ATF4P1	0.0825594	0.112266	0	0.0676314
ENSG00000273041.1	ATF4P2	0.0550396	0.0841992	0	0
ENSG00000228218.1	ATF4P3	0	0	0	0
ENSG00000256167.1	ATF4P4	0.276486	0.324275	0.328066	0.33974
ENSG00000169136.13	ATF5	0	0	0	0
ENSG00000118217.7	ATF6	0.553602	0.444437	0.768861	0.777286
ENSG00000226889.4	ATF6-DT	0.00704072	0.0197465	0.775374	0.82189
ENSG00000213676.13	ATF6B	13.2368	14.6983	11.2779	11.2009
ENSG00000170653.19	ATF7	0.00298887	0.00508039	0.00923556	0.00887557
ENSG00000267281.3	ATF7-NPFF	0.00346555	0.0040393	0.00881158	0.0109502
ENSG00000171681.13	ATF7IP	0.349381	0.321874	0.771557	0.743101
ENSG00000166669.14	ATF7IP2	0.136181	0.103446	0.420403	0.426534
ENSG00000152348.16	ATG10	0.0511463	0.0413938	0.0609178	0.0636806
ENSG00000248192.1	ATG10-AS1	0	0	0	0
ENSG00000236447.2	ATG10-IT1	0	0	0	0
ENSG00000123395.15	ATG101	2.26208	2.52238	4.23635	4.56962
ENSG00000145782.13	ATG12	2.45099	2.09778	3.48756	3.17401
ENSG00000266501.1	ATG12P1	0	0	0	0
ENSG00000224121.1	ATG12P2	0	0	0	0
ENSG00000175224.17	ATG13	1.95237	1.8508	1.17725	1.25018
ENSG00000126775.9	ATG14	0.125419	0.125259	0.740229	0.651584
ENSG00000085978.22	ATG16L1	0.498675	0.458285	1.18771	1.26027
ENSG00000168010.11	ATG16L2	6.69893	7.31557	8.02347	8.19554
ENSG00000110046.13	ATG2A	3.83147	4.52672	4.13699	3.94763
ENSG00000066739.12	ATG2B	0.440052	0.373994	0.377869	0.365658
ENSG00000144848.11	ATG3	2.78722	2.36644	2.27458	2.065
ENSG00000224357.1	ATG3P1	0	0	0	0
ENSG00000101844.18	ATG4A	0.236215	0.189284	0.322547	0.319627
ENSG00000232735.2	ATG4AP1	0	0	0	0
ENSG00000168397.17	ATG4B	3.7196	4.33341	4.39343	4.58937
ENSG00000125703.15	ATG4C	0.163635	0.0932487	0.115701	0.113242
ENSG00000130734.10	ATG4D	3.80736	5.0561	4.51121	5.25367
ENSG00000057663.16	ATG5	0.254456	0.228252	0.217603	0.211854
ENSG00000197548.13	ATG7	0.311785	0.293494	0.406725	0.435629
ENSG00000198925.12	ATG9A	6.89804	7.3147	4.95246	4.83299
ENSG00000181652.20	ATG9B	0.124928	0.105358	0.11759	0.0974193
ENSG00000138363.15	ATIC	3.93295	3.75545	2.84313	2.50607
ENSG00000198513.14	ATL1	0.0186175	0.0160205	0.0569525	0.0521875
ENSG00000119787.14	ATL2	0.716497	0.570633	0.719506	0.691009
ENSG00000184743.13	ATL3	0.942624	0.747924	1.00897	0.961816
ENSG00000149311.20	ATM	0.102905	0.0725773	0.116944	0.0921645
ENSG00000166454.10	ATMIN	0	0	0	0
ENSG00000111676.15	ATN1	6.30621	7.02335	5.75571	6.06871
ENSG00000172238.6	ATOH1	0	0	0	0
ENSG00000179774.9	ATOH7	0	0.0396514	0	0.0955478
ENSG00000168874.13	ATOH8	0.0280243	0.0323416	0.0350025	0.0253736
ENSG00000177556.12	ATOX1	1.44434	1.40426	0.701515	0.667639
ENSG00000253921.1	ATOX1-AS1	0	0	0	0
ENSG00000206190.13	ATP10A	0.245141	0.279979	1.01176	1.10371
ENSG00000259011.1	ATP10A-DT	0	0	0.022051	0.0213132
ENSG00000118322.14	ATP10B	0.00439211	0.00302095	0.00605986	0.00614998
ENSG00000145246.14	ATP10D	0.10615	0.0896122	0.174844	0.199843
ENSG00000068650.19	ATP11A	0.575353	0.584795	0.589199	0.594703
ENSG00000232684.1	ATP11A-AS1	0	0	0	0
ENSG00000197595.4	ATP11AUN	0.0031536	0.0040203	0.0105242	0.0271255
ENSG00000058063.16	ATP11B	0.693468	0.571858	0.677837	0.617637
ENSG00000240063.1	ATP11B-DT	0.00871998	0	0.0732894	0.078576
ENSG00000101974.15	ATP11C	0.156997	0.118023	0.141234	0.135404
ENSG00000075673.12	ATP12A	0.00184181	0	0.0122929	0.0158422
ENSG00000105726.17	ATP13A1	15.6984	18.5721	31.4795	33.9928
ENSG00000159363.19	ATP13A2	0.0295617	0.0429042	0.026982	0.0237508
ENSG00000133657.17	ATP13A3	1.50679	1.20973	1.55383	1.36616
ENSG00000233058.3	ATP13A3-DT	0.109375	0.108892	0.090125	0.0799988
ENSG00000127249.15	ATP13A4	0.00243354	0.000930704	0.0121818	0.0128956
ENSG00000225473.1	ATP13A4-AS1	0	0	0	0
ENSG00000187527.12	ATP13A5	0	0	0.000420994	0.00034878
ENSG00000236508.1	ATP13A5-AS1	0	0	0	0
ENSG00000163399.16	ATP1A1	0.915066	1.30013	0.937822	0.712289
ENSG00000203865.13	ATP1A1-AS1	0.017222	0.0203743	0.0306522	0.0237014
ENSG00000018625.15	ATP1A2	0	0.002164	0.0204563	0.0430202
ENSG00000105409.19	ATP1A3	0	0	0.00283328	0
ENSG00000132681.17	ATP1A4	0	0.000850834	0.0334091	0.0133266
ENSG00000143153.14	ATP1B1	0.0289108	0.0269913	0.0610139	0.0687523
ENSG00000249212.1	ATP1B1P1	0	0	0	0
ENSG00000129244.9	ATP1B2	0.010599	0.00270237	0.102182	0.175821
ENSG00000069849.11	ATP1B3	2.60059	2.34228	1.86388	1.78306
ENSG00000244124.1	ATP1B3-AS1	0	0	0	0
ENSG00000271707.1	ATP1B3P1	0.287735	0.256768	0.266729	0.0441952
ENSG00000101892.12	ATP1B4	0	0	0.00206931	0
ENSG00000166896.9	ATP23	0.520409	0.495022	0.279554	0.2398
ENSG00000196296.14	ATP2A1	0.0634491	0.0785756	0.34618	0.417669
ENSG00000260442.7	ATP2A1-AS1	0.118056	0	0.3502	0.0725323
ENSG00000174437.18	ATP2A2	6.88282	6.832	8.64568	8.42908
ENSG00000074370.18	ATP2A3	2.09564	2.39839	0.869572	0.899174
ENSG00000070961.17	ATP2B1	0.336865	0.247241	0.269313	0.253922
ENSG00000271614.1	ATP2B1-AS1	0.178864	0.290208	0.60293	0.329675
ENSG00000157087.20	ATP2B2	0.000384504	0.000627426	0.00364988	0.00481919
ENSG00000236999.1	ATP2B2-IT1	0	0	0	0
ENSG00000224771.2	ATP2B2-IT2	0	0	0	0
ENSG00000067842.19	ATP2B3	0.248266	0.275796	0.0865233	0.0700147
ENSG00000058668.16	ATP2B4	1.161	1.01686	0.425829	0.40168
ENSG00000017260.20	ATP2C1	0.806842	0.614024	0.735845	0.678645
ENSG00000064270.13	ATP2C2	0.00308681	0.00314812	0.0146507	0.00796531
ENSG00000261286.1	ATP2C2-AS1	0.0437301	0.0371656	0.0486452	0.0985134
ENSG00000105675.9	ATP4A	0	0	0.00642748	0.0106499
ENSG00000186009.5	ATP4B	0	0.00641091	0	0.0115862
ENSG00000152234.16	ATP5F1A	29.5729	27.3684	15.8172	15.344
ENSG00000234861.2	ATP5F1AP1	0	0	0	0
ENSG00000277297.1	ATP5F1AP10	0	0	0	0
ENSG00000227682.2	ATP5F1AP2	5.17636	3.29948	1.48316	2.0961
ENSG00000263232.2	ATP5F1AP3	0.529049	0.479606	0.232498	0.650083
ENSG00000258877.2	ATP5F1AP4	0	0	0	0
ENSG00000241571.2	ATP5F1AP7	0.0692621	0	0	0.0283692
ENSG00000234720.3	ATP5F1AP8	0.0228728	0.16329	0.0339248	0.0281055
ENSG00000110955.9	ATP5F1B	155.845	155.743	120.691	119.594
ENSG00000231635.1	ATP5F1BP1	0	0	0	0
ENSG00000165629.20	ATP5F1C	9.24491	7.84537	6.38839	6.0895
ENSG00000224004.2	ATP5F1CP1	0.296937	0.168242	0.0978701	0.283788
ENSG00000099624.8	ATP5F1D	65.5002	80.9983	49.954	48.5714
ENSG00000124172.10	ATP5F1E	28.6478	26.438	8.82184	9.23609
ENSG00000250922.1	ATP5F1EP1	0	0	0	0
ENSG00000180389.7	ATP5F1EP2	16.2787	25.096	12.353	6.04738
ENSG00000130770.18	ATP5IF1	4.4903	3.86272	3.18397	3.31323
ENSG00000159199.14	ATP5MC1	0	0	0	0
ENSG00000230157.1	ATP5MC1P1	0	0	0	0.191474
ENSG00000283016.1	ATP5MC1P2	0	0	0	0
ENSG00000242244.1	ATP5MC1P3	0	0	0.1246	0
ENSG00000227440.1	ATP5MC1P4	2.00876	1.98037	1.39038	1.39871
ENSG00000227590.2	ATP5MC1P5	0	0	0	0
ENSG00000214318.3	ATP5MC1P6	0	0	0	0
ENSG00000232734.1	ATP5MC1P7	0.369109	0.0752881	0	0
ENSG00000224948.1	ATP5MC1P8	0	0	0	0
ENSG00000135390.21	ATP5MC2	6.58008	6.90825	4.02751	4.28837
ENSG00000225712.1	ATP5MC2P1	4.71351	5.37268	1.95338	2.29971
ENSG00000258401.1	ATP5MC2P2	2.89636	4.03458	3.98153	4.07981
ENSG00000230482.1	ATP5MC2P3	0	0	0	0
ENSG00000228847.1	ATP5MC2P4	24.2558	25.4546	19.1872	17.1918
ENSG00000154518.10	ATP5MC3	50.6099	51.8305	21.79	21.6521
ENSG00000169020.10	ATP5ME	20.4286	19.0862	9.45273	9.65027
ENSG00000241468.8	ATP5MF	0	0	0	0
ENSG00000248919.7	ATP5MF-PTCD1	0	0.0012967	0.0018858	0
ENSG00000224421.1	ATP5MFP1	0	0	0	0
ENSG00000228834.1	ATP5MFP2	0	0	0	0
ENSG00000232851.3	ATP5MFP3	0	0.116726	0	0
ENSG00000256826.1	ATP5MFP4	0	0	0	0
ENSG00000256103.2	ATP5MFP5	1.03007	2.33452	1.18829	0
ENSG00000261102.2	ATP5MFP6	0	0	0	0
ENSG00000167283.9	ATP5MG	0	0	0	0
ENSG00000249222.1	ATP5MGL	0	0	0	0
ENSG00000256280.1	ATP5MGP1	0.213204	0.652316	0.632446	0
ENSG00000232362.1	ATP5MGP2	0.569687	0.774669	0	0.350009
ENSG00000249256.2	ATP5MGP3	0.48567	1.18876	1.00848	0
ENSG00000225176.2	ATP5MGP4	0	0	0	0
ENSG00000242561.1	ATP5MGP5	0	0	0	0
ENSG00000267376.1	ATP5MGP6	0	0	0	0
ENSG00000267189.1	ATP5MGP7	0	0	0	0
ENSG00000271332.1	ATP5MGP8	0	0	0	0
ENSG00000156411.10	ATP5MJ	5.47452	4.74473	2.78697	2.74709
ENSG00000173915.16	ATP5MK	13.5677	11.3074	4.71351	4.34807
ENSG00000231549.1	ATP5MKP1	0	0	0	0
ENSG00000116459.11	ATP5PB	21.3346	19.2837	9.21592	8.54284
ENSG00000224451.2	ATP5PBP1	0	0	0	0
ENSG00000214342.2	ATP5PBP2	0	0	0	0
ENSG00000214003.2	ATP5PBP3	0	0	0	0
ENSG00000214025.2	ATP5PBP4	0	0	0	0
ENSG00000254944.1	ATP5PBP5	0	0	0	0
ENSG00000219806.1	ATP5PBP6	0	0	0	0
ENSG00000261424.1	ATP5PBP7	0	0	0	0
ENSG00000167863.12	ATP5PD	0	0	0	0
ENSG00000261679.2	ATP5PDP1	0.182652	0.124187	0	0
ENSG00000229184.2	ATP5PDP2	0.547956	0.683026	0.0903028	0.299252
ENSG00000213954.3	ATP5PDP3	0.425311	1.11538	0.630819	0.373295
ENSG00000234925.2	ATP5PDP4	0	0	0	0
ENSG00000154723.13	ATP5PF	4.44372	3.58945	1.23365	1.19616
ENSG00000237701.1	ATP5PFP1	0	0	0	0
ENSG00000241837.7	ATP5PO	0	0	0	0
ENSG00000159186.4	ATP5POP1	0	0	0	0
ENSG00000071553.18	ATP6AP1	32.3902	35.207	23.4983	23.4762
ENSG00000197180.4	ATP6AP1-DT	1.1672	1.32829	0.950041	0.690879
ENSG00000205464.13	ATP6AP1L	0.0516333	0.0439757	0.0541778	0.0566963
ENSG00000182220.15	ATP6AP2	4.7608	3.83168	2.34788	1.88308
ENSG00000033627.18	ATP6V0A1	1.17626	1.13631	1.4251	1.55637
ENSG00000185344.15	ATP6V0A2	0.550493	0.506564	0.478722	0.486943
ENSG00000105929.16	ATP6V0A4	0.000949814	0.00129157	0.0187834	0.0155615
ENSG00000117410.14	ATP6V0B	121.262	139.302	85.938	87.0956
ENSG00000185883.12	ATP6V0C	0	0	0	0
ENSG00000230201.5	ATP6V0CP1	0	0	0	0
ENSG00000244142.1	ATP6V0CP2	0	0	0	0
ENSG00000213435.3	ATP6V0CP3	0	0	0.375134	0
ENSG00000284138.1	ATP6V0CP4	0	0	0	0
ENSG00000159720.13	ATP6V0D1	3.86895	4.01765	4.30481	4.4229
ENSG00000270049.4	ATP6V0D1-DT	0.134091	0.150186	0.472347	0.510486
ENSG00000147614.4	ATP6V0D2	0.000884608	0	0.00472336	0.00260877
ENSG00000113732.9	ATP6V0E1	2.32287	2.17028	2.51975	2.54253
ENSG00000225364.1	ATP6V0E1P1	0	0	0	0
ENSG00000223513.1	ATP6V0E1P2	0	0	0	0
ENSG00000238038.1	ATP6V0E1P3	0	0	0	0
ENSG00000227883.1	ATP6V0E1P4	0	0	0	0
ENSG00000171130.19	ATP6V0E2	0.0307642	0.0396319	0.0336215	0.0278543
ENSG00000204934.10	ATP6V0E2-AS1	0.246949	0.298494	0.203486	0.219155
ENSG00000114573.11	ATP6V1A	1.21194	0.972506	1.58135	1.39546
ENSG00000116039.13	ATP6V1B1	0	0	0	0
ENSG00000239322.1	ATP6V1B1-AS1	0	0	0	0
ENSG00000147416.11	ATP6V1B2	11.9142	10.9151	17.4345	16.8794
ENSG00000155097.12	ATP6V1C1	1.61307	1.25468	0.946886	0.821454
ENSG00000143882.12	ATP6V1C2	0.0202975	0.0291691	0.104684	0.151914
ENSG00000100554.12	ATP6V1D	0.539086	0.467987	0.399452	0.384345
ENSG00000131100.13	ATP6V1E1	3.4558	3.07288	2.63997	2.74208
ENSG00000225099.1	ATP6V1E1P1	1.25747	1.10555	0.964689	0.745932
ENSG00000266549.1	ATP6V1E1P2	0	0	0	0
ENSG00000256293.2	ATP6V1E1P3	0	0	0	0
ENSG00000250565.7	ATP6V1E2	0.0803341	0.0981994	0.0515476	0.0385049
ENSG00000128524.5	ATP6V1F	0	0	0	0
ENSG00000272899.4	ATP6V1FNB	0	0	0	0
ENSG00000136888.8	ATP6V1G1	7.16224	7.07615	3.98509	4.00713
ENSG00000270371.1	ATP6V1G1P1	0	0	0	0
ENSG00000253502.1	ATP6V1G1P2	0	0	0	0
ENSG00000224662.2	ATP6V1G1P3	0	0	0	0
ENSG00000233343.1	ATP6V1G1P4	0	0	0	0
ENSG00000270904.1	ATP6V1G1P5	0	0	0	0
ENSG00000249372.1	ATP6V1G1P6	0	0	0	0
ENSG00000230474.1	ATP6V1G1P7	0	0	0	0
ENSG00000213760.11	ATP6V1G2	0	0.0151181	0.109932	0.10929
ENSG00000254870.5	ATP6V1G2-DDX39B	0	0	0.00534434	0.022138
ENSG00000151418.12	ATP6V1G3	0.00166603	0	0.0049421	0.00409436
ENSG00000047249.18	ATP6V1H	0.445875	0.386745	0.766349	0.792485
ENSG00000165240.22	ATP7A	0	0	0	0
ENSG00000123191.16	ATP7B	0.133022	0.1423	0.0927514	0.125256
ENSG00000270855.1	ATP7BP1	0	0.12925	0	0
ENSG00000124406.17	ATP8A1	0.0459404	0.0313563	0.069371	0.0719124
ENSG00000260519.2	ATP8A1-DT	0	0	0	0
ENSG00000132932.19	ATP8A2	0.000587073	0.00128958	0.00569332	0.00654792
ENSG00000229800.1	ATP8A2P2	0	0	0	0
ENSG00000233963.2	ATP8A2P3	0.000993365	0	0.0169436	0.0128165
ENSG00000081923.15	ATP8B1	0.00922244	0.0132446	0.0295906	0.0400101
ENSG00000267040.8	ATP8B1-AS1	0.0143795	0.0200681	0.0179601	0.0288288
ENSG00000143515.20	ATP8B2	7.65823	7.54283	9.64788	9.3793
ENSG00000130270.16	ATP8B3	2.04634	2.20365	1.643	1.46209
ENSG00000104043.15	ATP8B4	0.630277	0.527653	0.601671	0.536696
ENSG00000290567.1	ATP8B5P	0.00154842	0.000789587	0.00976058	0.00618365
ENSG00000054793.14	ATP9A	0.0486199	0.0513377	0.0532564	0.0474988
ENSG00000166377.21	ATP9B	0.0923123	0.0873237	0.137342	0.153355
ENSG00000123472.13	ATPAF1	2.79773	2.50332	1.94116	2.0325
ENSG00000171953.16	ATPAF2	0.253714	0.288478	0.268588	0.306474
ENSG00000150756.14	ATPSCKMT	1.78691	1.58904	1.09892	1.03984
ENSG00000175054.16	ATR	0.248791	0.229822	0.265022	0.282214
ENSG00000138085.18	ATRAID	14.2414	13.8268	4.67974	5.21878
ENSG00000164053.22	ATRIP	1.4471	1.5564	1.92877	2.10919
ENSG00000088812.18	ATRN	0.319879	0.290449	0.309081	0.292126
ENSG00000107518.18	ATRNL1	0.000207066	0.000246375	0.00404372	0.004071
ENSG00000085224.23	ATRX	0.211689	0.153277	0.194425	0.203504
ENSG00000124788.19	ATXN1	0.096177	0.087536	0.168129	0.173896
ENSG00000229931.3	ATXN1-AS1	0.315254	0.214343	0.654615	0.787665
ENSG00000130638.17	ATXN10	0.743367	0.61442	0.358432	0.371605
ENSG00000224470.9	ATXN1L	0.00499641	0.00783945	0.0433237	0.054783
ENSG00000204842.18	ATXN2	0.435203	0.403357	0.711946	0.737338
ENSG00000258099.1	ATXN2-AS	0.466858	0.357098	0.230814	1.00391
ENSG00000168488.19	ATXN2L	4.47732	4.488	5.92099	5.72078
ENSG00000066427.25	ATXN3	0.255238	0.205047	0.434966	0.4392
ENSG00000123594.7	ATXN3L	0	0	0	0
ENSG00000163635.20	ATXN7	0.187096	0.194676	0.549381	0.597893
ENSG00000146776.15	ATXN7L1	0.0772361	0.0899598	0.407794	0.42354
ENSG00000162650.17	ATXN7L2	1.85861	1.89229	2.89287	3.31484
[truncated: 38,281 more rows]
