# Supplementary material for: The roles of nuclear orphan receptor NR2F6 in anti-viral innate immunity
Source: PLoS Pathog. 2024 Jun 3;20(6):e1012271. doi: 10.1371/journal.ppat.1012271 (PMC11175508; doi:10.1371/journal.ppat.1012271)
Supplement: S2 Table — (XLSX) [file ppat.1012271.s008.xlsx]

## Sheet: Sheet1
Sup. Table 2 The expression of all genes in control and NR2F6 knockdown cells
gene_id	gene name	THP-1_Ctrl_ Mock	THP-1_NR2F6_KD1_Mock	THP-1_NR2F6_KD2_Mock	THP-1_Ctrl_ HSV-1_24h	THP-1_NR2F6_KD1_HSV-1-24h	THP-1_NR2F6_KD2_HSV-1_24h
ENSG00000145416.13_5	MARCH1	0.254657	0.345087	0.214968	0.813801	0.859497	0.93727
ENSG00000186205.13_5	MARC1	2.34267	1.74424	1.76144	0.931322	0.843101	0.764397
ENSG00000099785.10_4	MARCH2	4.60598	3.78657	5.13543	1.66818	2.23747	2.07715
ENSG00000117791.16_3	MARC2	1.88652	2.48098	2.5188	2.00956	2.46351	1.90211
ENSG00000173926.6_3	MARCH3	2.89909	3.76956	3.45412	5.02931	5.09456	3.94041
ENSG00000144583.5_3	MARCH4	0	0	0	0	0	0
ENSG00000198060.10_3	MARCH5	9.32909	9.58353	8.61608	9.44421	9.98781	9.24243
ENSG00000145495.16_4	MARCH6	24.6174	26.3977	22.1727	39.9288	37.5043	36.291
ENSG00000136536.15_4	MARCH7	30.8738	30.4303	29.8833	44.0575	42.3768	42.4396
ENSG00000165406.16_4	MARCH8	1.31728	1.84409	1.34721	1.21514	0.851215	1.29953
ENSG00000139266.6_3	MARCH9	2.21777	1.1601	1.02945	1.03186	0.67908	0.869205
ENSG00000173838.12_5	MARCH10	0	0.0304553	0	0.265185	0.195053	0
ENSG00000183654.9_3	MARCH11	0	0	0	0	0	0
ENSG00000173077.16_5	DEC1	0	0	0	0	0	0.0168824
ENSG00000121410.12_4	A1BG	0.102094	0.112408	0.134445	0.217506	0.199979	0.252665
ENSG00000268895.6_6	A1BG-AS1	1.72434	1.26569	1.35447	4.1892	2.22802	2.12956
ENSG00000148584.15_4	A1CF	0	0	0	0	0	0.0116909
ENSG00000175899.14_4	A2M	0.463657	0.50463	0.378978	0.408744	0.40086	0.439645
ENSG00000245105.4_6	A2M-AS1	0.242361	0.152483	0.212772	0	0.217019	0.114248
ENSG00000166535.20_3	A2ML1	0	0.0104695	0.0500879	0.0303873	0.0447019	0.0156886
ENSG00000256661.1_7	A2ML1-AS1	0	0.331504	0.991231	2.40544	1.41543	1.2419
ENSG00000256904.1_7	A2ML1-AS2	0	0	0	0	0	0
ENSG00000256069.7_4	A2MP1	0	0.0160876	0	0.233468	0	0.0241073
ENSG00000184389.9_3	A3GALT2	0	0	0.0875926	0	0.156347	0
ENSG00000128274.17_4	A4GALT	1.88453	2.61037	2.02804	0.647563	1.42892	1.27045
ENSG00000118017.4_3	A4GNT	0	0	0.100739	0.855628	0.449531	0.694179
ENSG00000094914.14_5	AAAS	8.07566	9.31942	9.21285	6.16427	6.97024	7.10134
ENSG00000081760.17_4	AACS	2.36096	2.57845	2.47497	2.79288	2.53293	2.65287
ENSG00000250420.8_4	AACSP1	0.211385	0.531976	0.106044	0.0643348	0.236602	0.0996458
ENSG00000114771.14_4	AADAC	0	0	0	0	0	0
ENSG00000197953.6_3	AADACL2	0	0	0	0	0	0
ENSG00000242908.6_7	AADACL2-AS1	0	0	0	0	0	0
ENSG00000188984.12_3	AADACL3	0	0	0	0	0	0
ENSG00000204518.2_2	AADACL4	0	0	0	0	0	0.0712811
ENSG00000240602.7_4	AADACP1	0	0	0	0	0	0
ENSG00000109576.14_4	AADAT	0.996629	0.605414	0.512904	0.658944	1.02321	0.604809
ENSG00000103591.13_4	AAGAB	14.553	13.0358	14.1189	9.72174	9.89499	10.147
ENSG00000115977.19_5	AAK1	1.95156	2.30101	1.99464	4.28023	3.63112	4.32025
ENSG00000087884.14_6	AAMDC	3.36201	3.00759	4.05838	1.56682	1.72867	1.90676
ENSG00000127837.9_2	AAMP	27.7276	24.2416	27.0819	20.4294	17.4715	18.7351
ENSG00000129673.9_2	AANAT	0	0	0	0.297879	0	0
ENSG00000131043.12_4	AAR2	11.191	11.9833	13.7546	16.3387	19.4965	16.4003
ENSG00000205002.4_3	AARD	0.849156	0.5298	0.559114	0.361816	0.532257	0.607105
ENSG00000090861.15_3	AARS	82.6896	75.7694	78.232	49.2626	53.7648	57.6314
ENSG00000124608.5_4	AARS2	11.0597	11.3909	11.2137	11.3247	12.4183	12.2291
ENSG00000266967.7_4	AARSD1	0.440901	0.68771	0.36288	1.29156	0.906806	0.757746
ENSG00000249038.2_4	AARSP1	0	0	0	0	0	0
ENSG00000157426.14_3	AASDH	2.6537	2.92983	2.34897	2.28946	2.57751	2.36404
ENSG00000149313.11_3	AASDHPPT	9.60666	8.64893	9.43392	7.78812	6.9807	8.60289
ENSG00000008311.15_3	AASS	2.31278	1.96744	1.35809	5.48197	3.62416	3.72316
ENSG00000215458.8_6	AATBC	0.712009	0.584111	0.69862	0.57999	0.656312	0.529782
ENSG00000275700.5_4	AATF	17.2647	17.7157	18.7721	17.5932	19.0138	18.4569
ENSG00000181409.14_6	AATK	0.170411	0.176255	0.115605	0.429062	0.461246	0.272639
ENSG00000281376.1_5	ABALON	3.86176	3.54324	3.81408	2.97096	3.53001	3.30373
ENSG00000183044.12_5	ABAT	0.294237	0.231401	0.387471	0.425366	0.263471	0.254287
ENSG00000265233.1_5	ABBA01006766.1	0	0	0	0	0	0
ENSG00000286916.1_1	ABBA01045074.1	0	0	0	0	0	0
ENSG00000287800.1_1	ABBA01045074.2	0	0	0	0	0	0
ENSG00000165029.16_3	ABCA1	1.90291	2.20157	1.51149	4.38224	3.40788	3.28909
ENSG00000154263.17_3	ABCA10	0.0242876	0.00891373	0.0426447	0.0517434	0.0190295	0.0133572
ENSG00000251595.7_4	ABCA11P	0.29267	0.53706	0.706581	1.40291	0.85991	0.684068
ENSG00000144452.15_4	ABCA12	0	0	0.018641	0.0226182	0	0.0350326
ENSG00000179869.15_5	ABCA13	0.00535091	0.00392765	0.00939526	0	0.00838497	0.00588559
ENSG00000238098.9_2	ABCA17P	0.0931566	0.0797748	0.109044	0.0661551	0.0486593	0.0341551
ENSG00000107331.17_5	ABCA2	24.0647	25.5615	23.86	10.7904	12.329	13.4249
ENSG00000167972.14_5	ABCA3	1.90954	1.70883	1.48121	0.585147	0.799306	0.762453
ENSG00000198691.13_4	ABCA4	0.011942	0	0	0.0763256	0.0374268	0.039406
ENSG00000154265.16_4	ABCA5	0.496458	0.609244	0.476707	0.512312	0.486224	0.435146
ENSG00000154262.13_4	ABCA6	0.0144185	0.0423336	0.0189873	0.0307179	0.101673	0.0872259
ENSG00000064687.12_2	ABCA7	2.3666	2.61463	2.66669	2.10513	2.10276	1.77116
ENSG00000141338.14_6	ABCA8	0	0.00666192	0	0.0193359	0	0
ENSG00000154258.17_4	ABCA9	0	0	0	0.024097	0.0177242	0.037323
ENSG00000231749.3_6	ABCA9-AS1	0	0	0	0	0	0
ENSG00000085563.14_5	ABCB1	0.0351597	0.0129039	0.0154336	1.61048	1.29475	0.406066
ENSG00000135776.5_3	ABCB10	40.2965	36.8105	36.3426	25.9841	24.3962	28.3826
ENSG00000274099.1_2	ABCB10P1	0	0	0	0	0	0
ENSG00000261524.1_2	ABCB10P3	0	0	0.0413699	0	0	0
ENSG00000260053.2_2	ABCB10P4	0	0	0	0	0	0
ENSG00000073734.10_7	ABCB11	0.0132299	0.0485547	0.0464587	0	0.0207315	0.0291037
ENSG00000005471.17_7	ABCB4	0.528374	0.756277	0.556639	2.08249	2.27692	1.94692
ENSG00000004846.16_4	ABCB5	0	0	0	0.0234905	0	0
ENSG00000115657.14_5	ABCB6	0.0196097	0.172726	0.0688625	0.208887	0.0921863	0.0647076
ENSG00000131269.19_7	ABCB7	7.26887	8.07303	7.18328	7.09434	5.33741	6.73941
ENSG00000197150.12_7	ABCB8	3.09398	3.17784	3.16735	2.11955	2.7411	2.60948
ENSG00000150967.18_7	ABCB9	4.9149	4.92664	5.66998	2.99403	3.24917	3.91091
ENSG00000103222.19_4	ABCC1	8.19244	8.33762	7.6181	8.69807	8.74145	10.093
ENSG00000124574.15_5	ABCC10	2.29708	2.42723	2.59282	3.57624	3.14467	3.92874
ENSG00000121270.15_4	ABCC11	0.478997	0.548068	0.630776	0.360168	0.48568	0.495868
ENSG00000140798.16_4	ABCC12	0	0	0	0.0499946	0	0
ENSG00000243064.8_2	ABCC13	0.228469	0.412262	0.409509	0.121685	0.16409	0.188474
ENSG00000023839.12_5	ABCC2	0.169311	0.238994	0.171508	0.277468	0.265314	0.315157
ENSG00000108846.16_3	ABCC3	0.0212311	0.015584	0.0838758	0	0.0499043	0.105087
ENSG00000125257.16_6	ABCC4	3.74965	3.75077	3.25033	3.27601	3.57736	4.38454
ENSG00000114770.17_5	ABCC5	2.47874	2.19519	2.184	7.74905	6.15004	6.1641
ENSG00000223882.1_6	ABCC5-AS1	0.435261	0	0	0	0	0
ENSG00000091262.15_2	ABCC6	1.15972	1.40555	1.50352	2.12596	1.85956	1.60192
ENSG00000256340.8_2	ABCC6P1	0.178494	0.698758	0.443988	0.507028	0.466171	0.42538
ENSG00000255277.3_4	ABCC6P2	1.04248	1.39127	0.665606	0.40381	0.445524	0.104241
ENSG00000006071.14_6	ABCC8	0	0	0	0.0172745	0	0
ENSG00000069431.11_3	ABCC9	0	0.00644972	0	0	0	0
ENSG00000101986.12_3	ABCD1	7.46608	9.21031	8.73237	7.38864	5.01946	6.09286
ENSG00000215151.4_2	ABCD1P2	0	0	0	0	0	0.0701235
ENSG00000261233.2_2	ABCD1P3	0	0	0	0	0	0
ENSG00000225293.1_2	ABCD1P4	0	0	0	0.360019	0	0
ENSG00000214330.4_4	ABCD1P5	0	0	0	0.288397	0	0
ENSG00000173208.4_3	ABCD2	0.210953	0.190575	0.270674	0.172855	0.127141	0.214183
ENSG00000117528.14_5	ABCD3	9.96019	11.8717	10.3127	5.7097	6.74875	7.78761
ENSG00000119688.21_6	ABCD4	2.64266	2.67871	2.27985	2.60786	2.4022	2.18948
ENSG00000164163.11_4	ABCE1	35.6767	35.6031	33.7711	25.7994	25.3188	26.3885
ENSG00000204574.13_5	ABCF1	0.0681063	0.0166637	0.338818	0.0483656	0.106724	0.0499411
ENSG00000033050.9_4	ABCF2	4.86795	4.56085	5.19437	4.08934	4.21719	4.83199
ENSG00000285292.1_3	ABCF2	0	0	0	0	0	0
ENSG00000242159.1_4	ABCF2P1	0	0	0	0	0	0
ENSG00000228769.1_4	ABCF2P2	0	0	0	0	0	0
ENSG00000161204.11_4	ABCF3	11.1732	10.6473	10.5147	17.0804	14.8056	14.7692
ENSG00000160179.18_6	ABCG1	0.0333503	0.0244796	0	0.142102	0.0522605	0.0183414
ENSG00000118777.12_6	ABCG2	0.0364401	0.0133738	0	0.0388168	0.0285511	0
ENSG00000172350.10_4	ABCG4	0.0655336	0.192411	0.201365	0.732983	0.308077	0.324369
ENSG00000138075.14_5	ABCG5	0	0	0	0	0	0.060359
ENSG00000143921.9_5	ABCG8	0	0	0	0.0213628	0	0.0220587
ENSG00000143994.14_4	ABHD1	1.1243	1.03561	1.0451	0.469658	0.449085	0.703188
ENSG00000144827.9_3	ABHD10	9.74812	10.1511	9.9794	9.91683	7.66417	9.38656
ENSG00000106077.18_2	ABHD11	5.70764	6.51335	5.98948	5.12992	3.84311	4.65943
ENSG00000225969.2_5	ABHD11-AS1	1.38764	0.679033	0.676792	0	0.724818	0.678354
ENSG00000100997.20_6	ABHD12	16.7722	15.5895	17.1852	14.4676	13.9982	12.7332
ENSG00000131969.15_3	ABHD12B	0.29156	0.197548	0.196896	0.0955621	0.351446	0.222019
ENSG00000139826.6_3	ABHD13	2.74719	3.63812	2.83343	3.11055	3.07062	3.14848
ENSG00000248487.9_4	ABHD14A	4.03467	4.6313	3.7305	4.0235	2.69038	3.49361
ENSG00000114786.16_7	ABHD14A-ACY1	0.0214385	0.0157362	0	0	0.0671889	0
ENSG00000114779.19_5	ABHD14B	8.0402	7.44222	7.62555	5.50336	4.8069	5.54057
ENSG00000168792.5_3	ABHD15	6.07969	6.00733	5.20913	2.92676	3.3436	3.1507
ENSG00000264031.1_7	ABHD15-AS1	1.09164	2.40385	2.39592	4.65137	6.84249	1.80109
ENSG00000204427.12_4	ABHD16A	0	0	0	0	0	0
ENSG00000183260.7_3	ABHD16B	2.32752	2.66315	4.26701	3.35439	2.78908	3.61425
ENSG00000129968.15_2	ABHD17A	19.2865	17.2808	19.5884	18.7025	17.5862	16.916
ENSG00000250536.1_4	ABHD17AP3	0	0	0.0788103	0.765001	0.140671	0.592441
ENSG00000229107.2_4	ABHD17AP4	0.67372	0.576941	0.985779	0.478442	0.527866	0.247014
ENSG00000263366.2_5	ABHD17AP5	1.38869	1.18921	0.711169	0.986175	1.45073	1.14559
ENSG00000226981.2_4	ABHD17AP6	3.81291	4.37751	4.72069	32.0762	26.0444	20.2168
ENSG00000260864.1_4	ABHD17AP7	0	0	0	0	0	0
ENSG00000260540.2_4	ABHD17AP8	0	0	0	0	0	0
ENSG00000261536.2_2	ABHD17AP9	0	0	0	0	0	0
ENSG00000107362.13_3	ABHD17B	7.76121	7.92495	8.08555	19.1069	12.4322	13.8485
ENSG00000136379.12_6	ABHD17C	8.00759	8.85794	9.03499	3.60417	4.28577	4.40387
ENSG00000164074.15_4	ABHD18	3.0893	3.22825	2.9259	2.43162	2.62319	3.29756
ENSG00000140526.18_4	ABHD2	5.36296	5.79684	4.78831	3.43413	3.89214	4.7057
ENSG00000158201.10_6	ABHD3	6.96618	7.04804	7.25205	6.81887	5.93748	6.16087
ENSG00000100439.10_2	ABHD4	1.32915	1.21492	1.14486	0.641135	0.746664	0.882694
ENSG00000011198.10_7	ABHD5	1.61111	1.66952	1.35498	8.04736	5.96154	5.1376
ENSG00000163686.15_4	ABHD6	3.06521	2.54429	2.46464	1.03752	1.70582	2.58376
ENSG00000127220.6_4	ABHD8	15.9099	16.4949	18.8167	8.34805	8.50762	9.34698
ENSG00000136754.17_5	ABI1	14.4464	13.4991	13.7449	19.4356	18.6942	16.0763
ENSG00000271484.1_4	ABI1P1	0	0	0	0	0	0
ENSG00000138443.16_5	ABI2	2.37705	2.09182	1.69484	2.86317	2.78508	2.66272
ENSG00000108798.9_6	ABI3	0	0.0659506	0	0.191419	0	0
ENSG00000154175.17_5	ABI3BP	0.0743805	0.061421	0.0897868	0.0792318	0.145694	0.0818128
ENSG00000119328.12_4	ABITRAM	9.45903	9.67283	8.26871	6.97568	7.34789	7.692
ENSG00000251106.1_5	ABITRAMP1	0	0	0.165633	0	0	0
ENSG00000097007.19_6	ABL1	8.88628	9.09544	7.9929	9.17152	9.09338	8.8304
ENSG00000143322.21_5	ABL2	1.24153	1.3692	0.98794	2.95773	2.64512	3.11462
ENSG00000099204.20_6	ABLIM1	0	0	0	0	0	0.0109733
ENSG00000163995.20_5	ABLIM2	0.101242	0.161012	0.0740678	0.143793	0.0793238	0.0927985
ENSG00000173210.19_3	ABLIM3	0.127144	0.155543	0.111622	0.150486	0.0885499	0.0310776
ENSG00000175164.15_5	ABO	0	0	0	0	0	0
ENSG00000159842.15_5	ABR	10.358	10.5151	9.72801	7.29739	7.723	8.95358
ENSG00000174429.4_3	ABRA	0	0.0544081	0.0976114	0	0.0580767	0.122296
ENSG00000146386.8_3	ABRACL	118.676	119.134	132.716	38.8238	51.767	57.4668
ENSG00000163322.14_6	ABRAXAS1	5.02455	5.19642	5.06289	6.35493	6.9387	6.27031
ENSG00000165660.8_6	ABRAXAS2	14.9217	16.0742	15.3136	20.7517	24.7899	22.1876
ENSG00000146109.5_3	ABT1	7.31786	6.66973	7.33787	6.57601	7.01076	6.21802
ENSG00000250496.2_4	ABT1P1	0	0	0	0	0	0
ENSG00000114626.18_5	ABTB1	1.26031	1.03464	1.25203	0.812573	0.675634	0.565442
ENSG00000166016.6_4	ABTB2	0.94356	0.9636	0.900395	2.75311	3.11787	3.06841
ENSG00000260246.1_6	AC000032.1	22.8667	23.0405	27.7399	10.1861	8.14375	14.6337
ENSG00000282816.1_6	AC000035.1	3.86849	4.80536	3.91869	15.2153	21.9164	16.0382
ENSG00000225929.1_6	AC000036.1	0	0	0	0	0	0
ENSG00000242156.1_5	AC000041.1	0	0	0	0	0	0
ENSG00000286508.1_1	AC000050.1	0	0	0	0	0	0
ENSG00000223665.1_6	AC000058.1	0	0	0	0	0	0
ENSG00000083622.8_6	AC000061.1	0	0	0	0	0	0
ENSG00000286742.1_1	AC000065.1	0.0509961	0.0187159	0	0	0	0.0280459
ENSG00000287932.1_1	AC000065.2	0	0	0	0	0	0
ENSG00000225007.1_3	AC000067.1	0	0	0	0	0	0
ENSG00000185065.6_6	AC000068.1	0.243368	0.107182	0.0854623	1.34806	0.915269	0.695985
ENSG00000273212.1_6	AC000068.2	38.1648	39.2515	36.8169	29.7814	23.6438	20.257
ENSG00000273300.1_6	AC000068.3	1.19518	1.40365	1.88868	15.2776	13.4847	10.5169
ENSG00000286367.1_1	AC000072.1	10.4821	13.5229	11.2474	9.69961	13.6051	15.3727
ENSG00000230485.1_5	AC000077.1	0	0	0	0	0	0
ENSG00000232926.1_5	AC000078.1	0.897964	0.65912	0.656945	1.27538	0	0.164615
ENSG00000230194.1_5	AC000081.1	0	0	0	0	0	0
ENSG00000287652.1_2	AC000082.1	1.1665	0.285409	1.02408	0.414194	2.13258	1.4969
ENSG00000287146.1_1	AC000085.1	0	0.0865126	0	0.502198	0.184692	0
ENSG00000235776.2_5	AC000089.1	5.60676	4.86372	4.92225	0.271475	2.99519	3.08351
ENSG00000284874.1_2	AC000093.1	0.196748	0.160462	0.019192	0.0465735	0.0342564	0.0240453
ENSG00000270393.1_5	AC000095.1	0	0	0	0	0	0
ENSG00000283366.2_5	AC000095.2	0	0	0	0	0	0
ENSG00000286025.1_1	AC000095.3	0	0	0	0	0	0
ENSG00000236340.6_5	AC000099.1	0	0	0	0	0	0
ENSG00000234001.1_5	AC000111.1	0	0	0	0	0	0
ENSG00000237974.1_5	AC000111.2	0	0	0	0	0	0
ENSG00000287685.1_1	AC000113.1	0	0	0	0	0	0
ENSG00000243107.1_7	AC000120.1	0	0.0471491	0	0.136848	0.100657	0.211959
ENSG00000285772.1_1	AC000120.2	0	0	0	0	0	0
ENSG00000285953.1_1	AC000120.3	0	0	0	0	0	0
ENSG00000224138.1_6	AC000123.1	1.97807	1.74232	2.08389	8.84978	8.36912	8.0502
ENSG00000279265.1_6	AC000123.2	0.442814	1.13761	1.74938	4.24526	7.97982	4.14002
ENSG00000280347.1_6	AC000123.3	0.677038	0.527075	0.378242	1.31127	1.41457	2.00841
ENSG00000226770.1_3	AC000124.1	0	0	0	0	0	0
ENSG00000230820.2_2	AC000362.1	0	0	0	0	0	0
ENSG00000224981.1_2	AC000367.1	0	0	0	0	0	0
ENSG00000241921.1_6	AC000372.1	0	0	0	0	0	0
ENSG00000227249.1_2	AC000374.1	0	0	0	0	0	0
ENSG00000278727.1_7	AC000403.1	0.028471	0.0835927	0	0.181968	0.133844	0.125264
ENSG00000274898.1_6	AC001226.1	0.189367	0	0	0.403435	0.593482	0
ENSG00000272330.1_7	AC002044.1	0	0	0	0	0	0
ENSG00000279591.1_6	AC002044.2	0	0	0	0	0	0
ENSG00000280092.1_3	AC002044.3	0	0	0	0	0	0
ENSG00000213683.4_5	AC002056.1	4.56623	4.14031	3.65503	2.86121	1.47316	2.80669
ENSG00000254499.1_6	AC002056.2	0	0.263803	0	0	0	0.395309
ENSG00000287568.1_1	AC002057.1	0	0	0	0	0	0
ENSG00000287702.1_1	AC002057.2	0	0	0	0	0	0
ENSG00000273216.1_7	AC002059.1	0.427961	0.157065	0	0	0	0
ENSG00000285697.1_2	AC002059.3	0.0619348	0	0	0.131949	0	0
ENSG00000225498.1_6	AC002064.1	0	0	0	0	0	0
ENSG00000234459.1_6	AC002064.2	0	0.259238	0.31006	0	0	0
ENSG00000280440.1_5	AC002064.3	0	0	0	0	0	0
ENSG00000237813.4_6	AC002066.1	0	0	0	0	0	0
ENSG00000233420.2_8	AC002069.2	0	0	0	0	0	0
ENSG00000235639.1_7	AC002069.3	0	0	0	0	0	0
ENSG00000270812.1_7	AC002069.4	0	0	0	0	0	0
ENSG00000248636.7_6	AC002070.1	1.11171	1.58102	1.21998	1.18422	2.17758	1.37564
ENSG00000286072.1_2	AC002072.1	0	0	0	0	0	0
ENSG00000285090.1_3	AC002074.1	0	0	0	0	0	0
ENSG00000285964.1_2	AC002074.2	0	0	0	0	0	0
ENSG00000225898.1_5	AC002075.1	0	0	0	0	0	0
ENSG00000237729.2_5	AC002075.2	0.405034	0.297301	1.42234	0	2.53878	0.445507
ENSG00000234695.1_7	AC002076.1	0	0	0	0	0	0
ENSG00000278388.1_5	AC002076.2	0	0	0	0	0	0
ENSG00000279743.1_6	AC002090.1	0	0	0	0	0	0
ENSG00000265975.1_6	AC002091.1	0.916235	1.07605	0.482624	1.17119	0.861454	0.806231
ENSG00000266389.1_6	AC002091.2	1.77731	0.372736	0.222904	2.1637	2.78508	3.35127
ENSG00000258924.4_7	AC002094.1	0	0	0	0	0	0
ENSG00000265618.1_6	AC002094.2	6.7378	7.88631	6.95436	9.699	7.70467	8.51271
ENSG00000273171.1_8	AC002094.3	0	0	0	0	0	0
ENSG00000277450.1_6	AC002094.4	0.332471	0	0	0.708312	0.520988	0
ENSG00000279532.1_5	AC002094.5	0	0	0	0.69142	0.508564	0.178486
ENSG00000261018.1_6	AC002101.1	0	0	0	0	0	0
ENSG00000267626.1_6	AC002115.1	0	0	0	0	0	0
ENSG00000248101.2_7	AC002116.1	0	0	0	0	0	0
ENSG00000267698.1_6	AC002116.2	1.11117	1.51471	1.25422	1.01455	1.98996	0.3492
ENSG00000227979.1_5	AC002127.1	0	0	0	0	0	0
ENSG00000268947.1_7	AC002128.1	0	0	0.264588	0	0	0.331499
ENSG00000271366.1_6	AC002128.2	0	0	0	0	0	0
ENSG00000259242.2_5	AC002306.1	0	0.0799572	0	0	0	0
ENSG00000235560.4_6	AC002310.1	0.334286	0.695218	0.831508	0.593482	0.698442	0.551533
ENSG00000239791.2_6	AC002310.2	2.34916	2.4985	2.86205	5.41331	4.20706	2.84756
ENSG00000260494.1_5	AC002310.3	0	0.103624	0.123938	0.300763	0	0
ENSG00000261459.1_7	AC002310.4	0	0	0	0	0	0
ENSG00000278922.1_6	AC002310.5	0.592991	0.652897	0.650743	3.15834	3.13614	1.8752
ENSG00000261433.1_6	AC002347.1	0	0.138484	0	0	0.591287	0
ENSG00000263388.1_6	AC002347.2	42.3794	44.251	63.4063	41.9644	36.4783	45.9575
ENSG00000278993.1_7	AC002350.2	5.2486	5.0821	5.63722	2.37912	1.92492	3.86918
ENSG00000258240.6_6	AC002351.1	0	0	0	0	0	0
ENSG00000232392.1_5	AC002366.1	0	0	0	0	0	0
ENSG00000226436.1_5	AC002367.1	0.252021	0	0	0	0	0
ENSG00000237741.1_6	AC002368.1	0.263063	0.386185	0	0.560442	0.412225	0
ENSG00000257268.1_6	AC002375.1	0	0	0	0	0	0
ENSG00000286163.1_2	AC002377.1	0	0	0	0	0	0
ENSG00000225676.2_6	AC002378.1	0	0	0	0	0	0
ENSG00000228341.1_5	AC002381.1	0	0	0	0	0	0
ENSG00000227863.3_7	AC002383.1	0	0	0	0	0	0
ENSG00000230941.1_3	AC002386.1	0	0	0	0	0	0
ENSG00000267049.1_6	AC002398.1	7.88821	7.89554	8.81383	9.67584	8.98979	7.09889
ENSG00000267328.1_6	AC002398.2	0.154649	0	0.135769	0.329472	0.484677	0.340205
ENSG00000261528.2_2	AC002400.1	0	0.103195	0	0	0.660923	0.154639
ENSG00000236472.1_5	AC002401.1	40.3476	40.6617	38.4852	43.2115	34.5177	32.3849
ENSG00000250282.1_6	AC002401.2	0	0.174232	0	0	0.743922	0
ENSG00000275025.1_6	AC002401.3	0	0	0	0	0	0
ENSG00000276851.1_6	AC002401.4	0	0	0	0	0	0
ENSG00000283638.2_6	AC002407.1	0	0	0	0	0	0.0290623
ENSG00000253927.1_6	AC002428.1	0	0	0	0	0	0
ENSG00000254239.1_6	AC002428.2	0	0	0	0	0	0
ENSG00000231153.1_5	AC002429.1	0	0	0	0	0	0
ENSG00000236197.4_7	AC002429.2	0	0	0	0	0	0
ENSG00000231170.7_7	AC002451.1	0.0151392	0	0	0	0.0237234	0
ENSG00000279525.1_5	AC002451.2	0	0	0	0	0	0.0468172
ENSG00000237819.5_5	AC002454.1	7.19224	4.94224	4.299	2.60812	2.87754	2.69308
ENSG00000223969.6_6	AC002456.1	0	0.0168663	0	0.0979071	0.0720141	0.176919
ENSG00000251154.1_5	AC002456.2	0	0	0	0	0	0
ENSG00000286411.1_1	AC002458.1	0	0	0	0.103994	0	0
ENSG00000249317.2_6	AC002460.1	0	0	0	0	0	0
ENSG00000287292.1_1	AC002460.2	0	0	0	0	0	0
ENSG00000223646.2_7	AC002463.1	0.198887	0.321169	0.226986	0.381345	0.436322	0.5469
ENSG00000260188.1_6	AC002464.1	3.80256	5.5333	4.74391	1.7055	3.86791	3.22861
ENSG00000238202.1_6	AC002465.1	0	0	0	0	0	0
ENSG00000241764.4_6	AC002467.1	0.10323	0.151545	0.249224	0.604796	0.363967	0.851588
ENSG00000272829.1_6	AC002470.1	0.516803	0	0	2.75255	1.61968	1.70533
ENSG00000285314.1_3	AC002470.2	0	0	0.0260335	0	0.0464681	0
ENSG00000226872.2_6	AC002472.1	0	0	0	0	0	0
ENSG00000284060.1_4	AC002472.2	0	0.0782045	0	0.680955	0.166955	0.351569
ENSG00000284130.1_4	AC002472.3	0	0	0	0	0	0
ENSG00000284665.1_3	AC002472.4	0	0	0	0	0	0
ENSG00000232759.1_6	AC002480.1	0	0	0	0.178825	0	0
ENSG00000232949.2_6	AC002480.2	0	0	0	0	0	0
ENSG00000223866.1_5	AC002486.1	0	0	0	0	0	0
ENSG00000231525.1_2	AC002486.2	0	0	0	0	0	0
ENSG00000270425.1_5	AC002487.1	0	0	0	0	0	0
ENSG00000214111.3_5	AC002504.1	0	0	0	0	0	0
ENSG00000232680.2_6	AC002511.1	0	0	0	0.434903	0	0
ENSG00000233214.1_3	AC002511.2	0	0	0	0	0	0
ENSG00000259810.2_7	AC002519.1	0.073115	0.0805014	0	0	0.0572863	0
ENSG00000261457.3_5	AC002519.2	0	0	0	0.149144	0.1097	0
ENSG00000233247.3_5	AC002524.1	0.932985	0.684826	1.63816	0.79507	2.33921	1.4367
ENSG00000279314.1_5	AC002525.1	0	0.0461898	0.11049	0.134064	0.0986087	0
ENSG00000287827.1_1	AC002529.1	0	0	0	0	0	0
ENSG00000279067.1_5	AC002540.1	0	0	0	0	0	0.0832229
ENSG00000227532.1_5	AC002542.1	0	0	0.464286	0	0	0
ENSG00000287829.1_1	AC002542.6	0	0	0	0	0	0
ENSG00000235945.1_5	AC002543.1	0	0	0	0	0	0.114911
ENSG00000267184.1_5	AC002545.1	0	0.413922	0	0	0	0
ENSG00000267653.1_6	AC002546.1	0	0	0	0	0	0
ENSG00000261312.1_8	AC002550.1	6.66147	5.37859	5.97815	4.41526	5.33531	6.26875
ENSG00000276571.1_6	AC002550.2	1.03623	0.190152	0	0	0	1.13977
ENSG00000261736.1_4	AC002551.1	0	0	0	0	0.270174	0
ENSG00000227782.2_7	AC002553.1	7.25425	5.60498	5.36303	4.88046	6.98007	6.01934
ENSG00000275413.1_3	AC002553.2	0.925093	0.452688	0.541434	4.59868	2.89927	4.07013
ENSG00000239291.1_5	AC002558.1	0	0	0	0	0.199182	1.11848
ENSG00000261872.1_6	AC002558.2	8.7964	9.23975	6.92359	8.72392	7.12971	9.0081
ENSG00000262265.2_7	AC002558.3	0	0	0	0.116098	0.256182	0.05994
ENSG00000255692.1_6	AC002563.1	7.24212	9.13658	5.96057	12.536	14.5403	8.71257
ENSG00000267005.1_5	AC002984.1	0	0	0	0	0	0
ENSG00000268193.5_6	AC002985.1	0	0	0	0	0	0
ENSG00000257767.3_7	AC002996.1	0	0	0	0	0	0
ENSG00000235461.2_7	AC003001.1	0	0	0	0	0	0
ENSG00000276391.1_5	AC003001.2	0	0	0	0	0	0
ENSG00000268133.1_6	AC003002.1	0	0	0	0	0	0
ENSG00000268533.1_6	AC003002.2	0	0	0	0.834747	0.613986	0
ENSG00000269533.5_6	AC003002.3	0	0.123835	0.0740556	0	0	0.0927832
ENSG00000268107.6_7	AC003005.1	0	0	0	0	0	0
ENSG00000268266.1_3	AC003005.2	0	0	0	0.654975	0.240878	0.845389
ENSG00000269026.2_6	AC003006.1	0	0	0	0	0	0
ENSG00000262011.1_5	AC003009.1	0	0	0	0	0	0
ENSG00000212663.2_6	AC003035.1	0	0	0	0	0	0
ENSG00000233535.1_6	AC003035.2	0	0	0	0	0	0
ENSG00000267211.1_6	AC003043.1	0	0	0	0	0	0
ENSG00000285486.1_3	AC003043.2	0	0	0	0	0.0393852	0.0276453
ENSG00000287523.1_1	AC003044.1	0	0	0	0	0	0
ENSG00000214684.2_2	AC003045.1	0	0	0	0	0	0
ENSG00000267344.1_6	AC003070.1	0.223345	0	0.784309	0.475824	0	0
ENSG00000267446.1_6	AC003070.2	0	0	0	0	0	0
ENSG00000285757.1_1	AC003070.7	0	0	0	0	0	0
ENSG00000225971.1_5	AC003071.1	0	0	0	0	0	0
ENSG00000226573.1_5	AC003071.2	0	0	0	0	0	0
ENSG00000250318.1_5	AC003072.1	0	0.244836	0.292834	0.710626	0.261345	0.183444
ENSG00000288153.1_1	AC003072.2	0	0	0	0	0	0
ENSG00000287011.1_1	AC003077.1	0.148212	0	0	0.315758	0.116125	0.217362
ENSG00000234358.1_6	AC003080.1	0	0	0.116828	0	0	0
ENSG00000234826.1_6	AC003084.1	0	0	0	0	0	0
ENSG00000287672.1_1	AC003086.1	0.430215	0.552623	0.944228	0	0.337077	0.118301
ENSG00000227930.1_6	AC003087.1	0	0	0	0	0	0
ENSG00000236453.5_3	AC003092.1	0	0	0	0.408744	0	0.105515
ENSG00000236938.1_3	AC003092.2	0	0	0	0	0	0
ENSG00000287093.1_1	AC003093.1	0	0	0	0	0	0
ENSG00000267604.1_6	AC003098.1	0	0	0	0	0	0
ENSG00000228768.3_4	AC003101.1	0	0	0	0	0	0
ENSG00000278546.1_6	AC003101.2	0.461849	0	0	0.491972	0	1.524
ENSG00000278977.1_5	AC003101.3	0	0	0	0	0	0
ENSG00000260793.2_6	AC003102.1	1.26825	0.819204	1.60331	2.70193	1.4309	2.06456
ENSG00000237994.1_7	AC003659.1	0	0	0	0	0	0
ENSG00000227042.1_6	AC003666.1	0	0	0	0	0	0
ENSG00000237539.1_5	AC003669.1	0	0	0	0	0	0
ENSG00000279159.1_7	AC003681.1	0.691682	0.702275	0.656324	1.21329	1.17799	1.07286
ENSG00000268392.1_6	AC003682.1	0	0.324329	0.193955	0.470675	0.692395	0.729011
ENSG00000228543.1_6	AC003684.1	0	0	0	0	0	0.0654622
ENSG00000229012.1_6	AC003685.1	0	0	0	0	0	0
ENSG00000231619.1_5	AC003685.2	0	0	0	0	0	0
ENSG00000257807.1_5	AC003686.1	0	0	0	0	0.154684	0
ENSG00000264598.1_7	AC003687.1	0	0	0	0	0	0
ENSG00000262302.1_6	AC003688.1	0	0	0	0	0	0
ENSG00000263342.1_6	AC003688.2	0	0	0	0	0	0
ENSG00000285785.1_2	AC003950.1	0	0	0	0	0	0
ENSG00000268564.1_5	AC003956.1	0.28671	1.05225	0.755117	1.83246	0	0.946076
ENSG00000279825.1_5	AC003957.1	0	0.112114	0.234662	0	0	0.0420006
ENSG00000108516.5_5	AC003958.1	0	0	0	0	0	0
ENSG00000234859.5_5	AC003958.2	0	0	0	0.0534673	0	0
ENSG00000263280.2_6	AC003965.1	0	0	0	0	0.188169	0.396239
ENSG00000263325.1_6	AC003965.2	0	0	0	0	0	0
ENSG00000269504.3_7	AC003973.1	0	0.0125368	0	0	0	0
ENSG00000279377.1_4	AC003973.2	0	0	0	0	0	0
ENSG00000197462.3_6	AC003975.1	0	0	0	0	0.191091	0
ENSG00000256695.2_6	AC003982.1	0	0	0	0	0	0
ENSG00000235139.2_3	AC003984.1	0	0	0	0	0	0
ENSG00000233824.2_3	AC003985.1	0	0	0	0	0	0
ENSG00000229533.1_6	AC003986.1	0	0	0	0	0	0
ENSG00000232821.1_6	AC003986.2	1.07378	0.656808	0.890312	1.65218	1.30871	1.3123
ENSG00000236536.1_6	AC003986.3	0	0.108266	0.12949	0	0	0
ENSG00000234223.2_3	AC003988.1	0	0	0	0	0	0
ENSG00000227948.4_5	AC003989.1	0	0	0	0	0	0
ENSG00000243621.1_5	AC003989.2	0	0	0	0	0	0
ENSG00000228113.7_7	AC003991.1	0	0.0309714	0	0	0.0330598	0.0232054
ENSG00000254003.1_6	AC003991.2	24.4539	20.8111	18.8237	4.15272	9.71877	9.55055
ENSG00000282859.1_6	AC003992.1	0	0	0	0.780796	0	0
ENSG00000237903.1_7	AC004000.1	0	0	0	0	0	0
ENSG00000270317.1_5	AC004004.1	0	0	0	0	0	0
ENSG00000228711.1_5	AC004006.1	0	0	0	0	0	0
ENSG00000224322.2_7	AC004009.1	0	0	0	0	0	0
ENSG00000279429.1_2	AC004009.2	0	0	0	0	0	0
ENSG00000279655.1_6	AC004009.3	0	0	0	0	0	0
ENSG00000233942.1_3	AC004012.1	0	0	0	0	0	0
ENSG00000229603.1_6	AC004014.1	0	0	0	0	0	0
ENSG00000279043.1_5	AC004014.2	0	0	0	0	0	0
ENSG00000228751.1_5	AC004022.1	0	0	0	0	0	0
ENSG00000237160.2_5	AC004022.2	0	0	0	0	0	0
ENSG00000261462.1_6	AC004023.1	0	0	0	0	0	0
ENSG00000257624.1_5	AC004024.1	0	0.30332	0	0.880371	0.647544	0
ENSG00000262482.1_6	AC004034.1	0.400269	0.881411	0.527102	1.27913	0	0.440265
ENSG00000230612.3_7	AC004039.1	0.114107	0.0837562	0	0.607746	0.0894037	0
ENSG00000286291.1_1	AC004047.1	0	0	0	0	0	0
ENSG00000251170.6_6	AC004052.1	0	0	0	0	0	0
ENSG00000248242.1_7	AC004053.1	0	0	0	0	0	0
ENSG00000248984.1_5	AC004054.1	0	0	0	0	0	0
ENSG00000196656.7_2	AC004057.1	3.89418	5.4159	6.47763	2.6199	3.21171	2.47981
ENSG00000251312.2_5	AC004062.1	0	0	0	0	0	0
ENSG00000250670.1_4	AC004063.1	0	0	0	0	0	0
ENSG00000216425.4_5	AC004066.1	0	0	0	0	0	0
ENSG00000250522.1_6	AC004066.2	0	0	0	0	0	0
ENSG00000273447.1_6	AC004067.1	0	0.107028	0	0	0	0
ENSG00000251259.1_6	AC004069.1	0	0.272932	0	0.792174	0	0
ENSG00000251473.2_5	AC004069.2	0	0	0	0	0	0
ENSG00000237014.1_5	AC004074.1	0	0	0	0	0	0
ENSG00000268163.1_6	AC004076.1	0.0992885	0	0.0871666	0.634587	0.933521	0.436839
ENSG00000276449.1_6	AC004076.2	0.0614316	0.157821	0.134829	0.130877	0.43319	0.506775
ENSG00000253308.2_6	AC004080.1	0	0	0	0	0	0
ENSG00000286323.1_2	AC004080.17	0	0	0	0	0	0
ENSG00000253508.1_6	AC004080.2	1.65219	1.21273	2.2563	3.5199	3.73968	4.84609
ENSG00000257184.3_6	AC004080.3	0	0	0	0	0	0
ENSG00000270182.1_7	AC004080.4	0	0.118357	0	0.343526	0	0.532074
ENSG00000272801.1_7	AC004080.5	0	0	0	0	0	0
ENSG00000273433.1_7	AC004080.6	0	0	0	0	0	0
ENSG00000254180.2_7	AC004083.1	0	0	0	0.045416	0	0
ENSG00000226851.1_7	AC004112.1	0.433106	0	0	0.30757	0.226228	0
ENSG00000213798.3_5	AC004129.1	0	0	0	0	0	0
ENSG00000234406.1_5	AC004129.2	0	0	0	0	0	0
ENSG00000285716.1_2	AC004129.3	0	0	0	0	0	0
ENSG00000271133.5_7	AC004130.2	0	0	0	0	0	0
ENSG00000267592.1_5	AC004134.1	0.453638	0.665955	0	0.966452	0	0
ENSG00000263485.1_7	AC004147.1	0	0	0	0	0	0
ENSG00000263571.3_7	AC004147.2	0	0	0	0	0	0
ENSG00000264791.1_6	AC004147.3	0	0	0	0	0	0
ENSG00000265356.2_8	AC004147.4	0	0	0	0	0	0
ENSG00000265775.1_7	AC004147.5	0	0	0	0	0	0
ENSG00000263272.1_8	AC004148.1	4.89803	5.45083	5.91833	5.498	7.18012	6.31433
ENSG00000267666.2_7	AC004156.1	0	0	0.0539965	0	0.0963804	0.0338257
ENSG00000260664.2_6	AC004158.1	0.0388611	0.213935	0.0341166	0.331166	0.091344	0.384698
ENSG00000230333.6_8	AC004160.1	0.721333	0.873625	0.411623	0.729961	1.10208	1.15045
ENSG00000230435.1_7	AC004160.2	4.53235	5.8552	2.86489	7.33851	6.81819	6.58052
ENSG00000257494.1_6	AC004217.1	0.951372	0.399041	0.119317	0.579099	0.425947	0.597964
ENSG00000257658.1_5	AC004217.2	0	0	0	0	0	0
ENSG00000267778.1_6	AC004221.1	0	0.0887677	0.10617	1.54586	0.758025	1.06415
ENSG00000243423.1_5	AC004223.1	0	0	0	0	0	0
ENSG00000267457.1_7	AC004223.2	0.375252	0	0	0	0	0
ENSG00000267618.5_7	AC004223.3	0	0	0	0	0	0
ENSG00000273687.1_7	AC004223.4	0	0	0	0	0	0
ENSG00000240311.1_5	AC004224.1	0	0	0	0	0	0
ENSG00000263212.2_7	AC004224.2	0	0	0	0	0	0
ENSG00000234477.1_6	AC004231.1	0	0	0	0	0.196249	0.137752
ENSG00000265359.1_6	AC004231.3	0	0	0	0	0	0
ENSG00000262899.1_6	AC004232.1	2.85941	1.55133	1.09144	1.05945	2.14297	2.46141
ENSG00000279031.1_7	AC004232.2	0.194416	0.142705	0.170681	0.828387	0	0.855373
ENSG00000262362.1_6	AC004233.1	0	0	0	0	0	0.184651
ENSG00000272079.2_7	AC004233.2	0.241297	0	0	0.171357	0	0.0884694
ENSG00000274367.1_6	AC004233.3	0	0	0	0.521467	0.767114	0.269227
ENSG00000257433.6_7	AC004241.1	0.0562361	0.110075	0.115198	0.439296	0.146872	0.391751
ENSG00000274902.1_7	AC004241.2	0	0	0	0	0.360233	0.252855
ENSG00000276390.1_7	AC004241.3	0.987124	1.88387	0.866608	0.420603	1.85621	1.30291
ENSG00000277173.1_7	AC004241.4	0	0	0	0	0.142806	0
ENSG00000280054.1_5	AC004241.5	0.208473	0.183627	0.0732086	0.0888283	0.326682	0.137583
ENSG00000263990.1_6	AC004253.1	1.04578	0.767622	2.20346	12.0311	11.4713	8.05198
ENSG00000265046.1_6	AC004253.2	0	0	0	0	0	0
ENSG00000269635.1_3	AC004257.1	0	0	0	0.785024	0	0
ENSG00000275936.1_6	AC004263.1	0.451631	0.110501	0.660821	0	0.707714	0
ENSG00000286067.1_2	AC004263.2	1.47674	1.46652	1.14392	1.57305	0.408366	0.716602
ENSG00000268812.3_6	AC004264.1	0	0	0	0.821606	0.20144	0
ENSG00000279699.1_5	AC004264.2	0	0	0	0.125188	0	0
ENSG00000260510.1_7	AC004381.1	0.290794	0	0	0	0	0.319851
ENSG00000283399.1_6	AC004381.3	0	0.0563732	0	0.490862	0.120349	0.168951
ENSG00000285303.1_3	AC004381.4	0	0	0	0	0	0
ENSG00000226107.1_5	AC004383.1	0	0.259238	0	0	0.553437	0
ENSG00000213269.2_5	AC004386.1	0	0	0	0	0	0
ENSG00000226515.1_5	AC004386.2	0	0	0	0	0	0
ENSG00000266101.1_6	AC004408.1	2.85008	3.79176	4.69148	4.93346	3.90786	4.70231
ENSG00000280177.1_5	AC004408.2	0.14702	0.0539575	0.0322677	0	0.172787	0
ENSG00000236414.1_6	AC004415.1	0	0	0	0	0	0
ENSG00000231477.2_6	AC004448.1	0	0	0	0	0	0
ENSG00000235979.9_9	AC004448.2	0	0	0	0.0449838	0	0
ENSG00000265126.1_6	AC004448.3	0	0.264268	0	0.383513	0	0.198003
ENSG00000261204.1_6	AC004449.1	0.471448	0	0.206945	0	0.369384	1.03711
ENSG00000146677.7_5	AC004453.1	2.75185	2.93804	3.07476	1.06594	1.56807	2.47649
ENSG00000279853.1_5	AC004453.2	0	0	0	0.100999	0	0
ENSG00000237347.2_5	AC004461.1	0	0	0.222351	0	0	0
ENSG00000281530.1_6	AC004461.2	0.127109	0.2799	0.669544	0	0	0.699051
ENSG00000287027.1_1	AC004464.1	0	0	0	0	0	0
ENSG00000268069.2_6	AC004466.1	1.89016	2.42796	3.31879	3.02016	2.22143	1.35137
ENSG00000274737.1_7	AC004466.2	0	0.145194	0	1.26425	0.619935	0.435146
ENSG00000276691.1_6	AC004466.3	0	0	0	0	0	0
ENSG00000275194.1_5	AC004467.1	0	0	0	0	0.484677	0
ENSG00000237019.1_6	AC004470.1	0	0	0	0	0	0
ENSG00000223461.1_6	AC004471.1	0.701502	0.901099	0.461893	10.088	7.14523	4.62959
ENSG00000272682.1_6	AC004471.2	0	0.0494848	0	0.861764	0.422571	0.074153
ENSG00000263412.1_6	AC004477.1	0.0348001	0.127719	0.152757	0.222419	0.436258	0.497606
ENSG00000266341.1_6	AC004477.2	108.448	121.745	113.409	71.3513	64.1439	83.616
ENSG00000278765.1_6	AC004477.3	0.864988	0.126983	0	0	0	0.380568
ENSG00000228944.1_6	AC004485.1	0	0	0	0	0	0
ENSG00000257905.1_5	AC004486.1	0	0	0	0	0	0
ENSG00000267122.1_5	AC004490.1	3.54146	4.59699	3.76364	3.1768	3.6218	3.85433
ENSG00000279996.1_5	AC004491.1	0	0	0	0.231086	0	0.119307
ENSG00000272072.1_6	AC004492.1	0.550235	0	0	1.17225	1.29334	2.11826
ENSG00000262312.2_6	AC004494.1	0	0.0253536	0	0	0.0541263	0.0379924
ENSG00000278942.1_5	AC004494.2	0.122974	0	0	0	0.192703	0
ENSG00000235713.1_6	AC004522.2	0	0	0	0	0	0
ENSG00000237640.1_7	AC004522.3	0	0	0	0.319782	0	0
ENSG00000286921.1_2	AC004522.4	0	0	0	0.249371	0	0
ENSG00000286923.1_2	AC004522.5	0	0	0	0	0	0
ENSG00000266990.1_6	AC004528.1	0	0.11688	0.139793	0.339238	0.748564	1.05087
ENSG00000274177.1_6	AC004528.2	196.946	178.275	182.88	173.961	151.583	161.002
ENSG00000214870.9_7	AC004540.1	0.0141057	0.0207076	0	0	0.0221038	0.0310303
ENSG00000225792.2_6	AC004540.2	2.02761	2.2856	1.23969	0.848517	1.19149	1.11511
ENSG00000269972.1_7	AC004542.1	55.6738	56.1899	55.6651	37.8893	37.5624	49.3297
ENSG00000269987.1_7	AC004542.2	30.471	36.4995	33.8079	31.0645	29.0007	28.3753
ENSG00000237921.2_6	AC004543.1	0	0	0	0	0	0
ENSG00000287489.1_1	AC004549.1	0	0	0	0	0	0
ENSG00000257452.1_7	AC004551.1	1.06506	1.43325	1.40255	54.4575	43.6715	51.5455
ENSG00000225071.1_5	AC004552.1	0	0.430574	0.257492	0	0.459607	0
ENSG00000223418.1_5	AC004554.1	0	0	0	0	0	0
ENSG00000282840.1_6	AC004554.2	0	0	0	0.114871	0	0
ENSG00000262298.1_6	AC004584.1	0	0	0	0.396087	0.582671	0
ENSG00000262623.1_5	AC004584.2	0	0	0	0	0	0
ENSG00000263120.1_7	AC004584.3	0	0	0	0.184594	0	0
ENSG00000266088.6_7	AC004585.1	0.0766281	0	0.201818	0	0	0.084285
ENSG00000279775.1_5	AC004585.2	0	0	0	0	0	0
ENSG00000251239.1_6	AC004590.1	0	0	0	0	0	0
ENSG00000235669.1_6	AC004593.1	0	0	0	0	0.20043	0.140686
ENSG00000285081.1_3	AC004593.2	0	0.14818	0	0	0	0
ENSG00000240499.7_6	AC004594.1	0	0	0.025913	0	0	0.0324661
ENSG00000267394.1_6	AC004596.1	17.0114	22.2773	22.5715	16.8855	16.6608	19.3492
ENSG00000268673.3_6	AC004597.1	0	0	0	0	0	0
ENSG00000279488.1_5	AC004623.1	2.11143	2.25429	2.14855	2.96479	2.40629	1.4779
ENSG00000267304.1_5	AC004637.1	0	0.155436	0	0.451145	0	0.23292
ENSG00000249028.2_6	AC004672.1	0	0	0	0	0.0766012	0
ENSG00000267285.1_7	AC004672.2	0	0	0	0.378836	0	0
ENSG00000231216.1_6	AC004674.1	0	0	0	0	0	0
ENSG00000235592.1_6	AC004674.2	0	0	0	0.588502	0	0
ENSG00000275468.1_5	AC004678.1	0.109869	0.161292	0.192911	0.702212	1.20517	0.966783
ENSG00000279653.1_6	AC004678.2	0.101865	0	0.178857	0.434035	0.638496	0
ENSG00000265206.5_7	AC004687.1	15.7029	11.1112	14.4474	28.7705	31.0044	29.915
ENSG00000285897.1_1	AC004687.2	0.0875674	0.077131	0.0307506	0.111935	0.274439	0.154108
ENSG00000286788.1_2	AC004687.3	0	0.013453	0	0.0390468	0	0
ENSG00000225583.1_5	AC004690.1	0	0	0	0	0	0
ENSG00000241345.1_6	AC004690.2	0	0	0	0	0.0774919	0.0543932
ENSG00000229263.1_6	AC004691.1	0	0	0	0.397535	0	0
ENSG00000250424.4_7	AC004691.2	0	0	0	0	0	0
ENSG00000213717.3_5	AC004692.1	0	0	0	0	0	0
ENSG00000228680.1_6	AC004692.2	0	0	0	0	0	0
ENSG00000276578.1_5	AC004696.1	0	0	0	0	0	0
ENSG00000279405.1_5	AC004696.2	0	0	0	0	0	0
ENSG00000263494.1_7	AC004702.1	0	0	0	0	0.820222	0
ENSG00000249815.1_6	AC004704.1	0	0	0	0	0	0
ENSG00000261996.1_6	AC004706.1	0	0.0852331	0.203885	0	0	0
ENSG00000262990.1_6	AC004706.2	0	0	0	0	0	0
ENSG00000282936.2_6	AC004706.3	0.105377	0.185637	0.111015	0.314301	0.0660513	0.32454
ENSG00000253102.1_6	AC004707.1	61.0984	65.4894	63.289	54.4389	55.7005	53.7001
ENSG00000285704.1_2	AC004765.1	0	0	0	1.12378	0.275527	0.580195
ENSG00000227495.1_6	AC004771.1	11.9051	16.706	11.8349	5.22182	6.58429	8.28046
ENSG00000234203.1_6	AC004771.2	21.8552	19.6259	18.3705	14.3647	19.6741	18.1572
ENSG00000262227.1_6	AC004771.3	0.370485	1.63165	0.48788	2.36789	3.19306	1.42627
ENSG00000262429.1_6	AC004771.4	29.2855	25.6055	29.8691	22.9379	32.0561	26.7642
ENSG00000262678.1_6	AC004771.5	1.31823	2.9028	1.65327	4.41323	1.47549	2.69277
ENSG00000272203.1_6	AC004775.1	0	0	0	0	0	0
ENSG00000279370.1_5	AC004777.1	0.711279	0	0	0	0	1.17353
ENSG00000282943.1_6	AC004784.1	0	0	0	0	0	0
ENSG00000277766.1_5	AC004790.1	0	0	0	0	0	0
ENSG00000280412.1_6	AC004790.2	0	0	0	0	0	0
ENSG00000177369.9_6	AC004797.1	0.511073	0.415329	0.368556	0.194431	0.457635	0.220841
ENSG00000226138.4_5	AC004801.1	0.567048	0.624333	0.746727	1.20806	0	0
ENSG00000240399.1_5	AC004801.2	0	0.384698	0.920229	0.837426	0.615956	0.576471
ENSG00000257955.1_6	AC004801.3	0	0	0	0.226041	0	0
ENSG00000257985.1_6	AC004801.4	0	0	0	0	0	0
ENSG00000258203.5_6	AC004801.5	0	0	0	0	0	0
ENSG00000276814.1_6	AC004801.6	0	0.229816	0.183246	1.11172	1.14479	0.344379
ENSG00000279840.1_5	AC004801.7	0	0	0	0	0	0
ENSG00000250132.6_7	AC004803.1	0.139096	0.245037	0.17096	0.296336	0	0.030599
ENSG00000266076.1_6	AC004805.1	0	0	0	0	0	0
ENSG00000270870.1_5	AC004805.2	0	0	0	0	0	0
ENSG00000271587.1_5	AC004805.3	0	0	0	0	0	0
ENSG00000280958.1_5	AC004808.1	0	0	0	0	0	0
ENSG00000281008.1_5	AC004808.2	0.132042	0.096921	0	0	0	0
ENSG00000255575.1_5	AC004812.1	0	0	0	0	0	0
ENSG00000277283.1_6	AC004812.2	0.779894	0.930238	1.02702	0.934606	0.840199	0.80421
ENSG00000259153.2_6	AC004816.1	0	0	0.0521579	0	0	0.0653479
ENSG00000275630.1_6	AC004816.2	0.359396	0	0	0	0.563181	0.395309
ENSG00000258517.1_6	AC004817.1	0	0	0	0	0	0
ENSG00000259907.1_6	AC004817.2	0	0	0	0	0	0
ENSG00000269927.1_6	AC004817.3	0	0	0	0	0	0
ENSG00000269945.1_6	AC004817.4	0	0	0	0	0	0.0309704
ENSG00000286423.1_1	AC004817.5	0	0	0	0	0	0
ENSG00000258431.1_5	AC004825.1	0	0	0	0	0	0
ENSG00000274818.1_6	AC004825.2	0.448653	0.987955	0	0.477916	1.40609	0
ENSG00000287643.1_1	AC004825.3	0.217956	0.319966	0.133942	0.185737	0.307386	0.431522
ENSG00000258871.1_6	AC004828.1	0	0	0	0	0	0
ENSG00000286333.1_1	AC004828.2	0	0	0	0	0	0
ENSG00000228204.2_7	AC004830.2	0	0	0	0	0	0
ENSG00000181123.8_6	AC004832.1	0	0	0	0.0897819	0.0660377	0
ENSG00000230137.1_5	AC004832.2	0	0	0	0	0	0
ENSG00000249590.7_8	AC004832.3	0	0	0	0	0	0
ENSG00000272689.1_7	AC004832.4	0	0	0.270717	0.656954	0.483212	0.678354
ENSG00000273350.1_7	AC004832.5	0	0.186833	0	0	0	0
ENSG00000273428.3_6	AC004832.6	0.144984	0.212841	0.127283	0	1.13596	0.478413
ENSG00000284523.2_6	AC004834.1	0.0221407	0.0162516	0.0194376	0.235848	0.0693897	0.0974123
ENSG00000230392.1_6	AC004835.1	0	0	0.0308247	0	0	0.0772395
ENSG00000270625.1_5	AC004835.2	0	0	0	0	0	0
ENSG00000280439.1_5	AC004836.1	0	0	0	0	0	0
ENSG00000106540.4_5	AC004837.1	0	0	0	0	0	0
ENSG00000228554.1_6	AC004837.2	0.139629	0	0	0	0.218801	0.153581
ENSG00000231951.1_6	AC004837.3	0.180652	0.132602	0	0	0	0
ENSG00000272854.1_7	AC004839.2	0	0.149541	0	0.434035	0	0.224087
ENSG00000230914.3_6	AC004840.1	0	0.10016	0	0	0.641484	0.15009
ENSG00000271163.1_5	AC004840.2	0	0	0	0	0	0
ENSG00000258376.2_6	AC004846.1	1.00395	0.957992	0.675727	1.28332	0.629285	0.883418
ENSG00000258944.1_6	AC004846.2	3.94087	5.97817	5.42026	5.59721	6.38126	4.33466
ENSG00000260997.1_6	AC004847.1	3.47172	2.78352	2.95409	4.77916	4.18481	3.46614
ENSG00000271526.1_5	AC004852.1	0	0	0	0	0	0
ENSG00000278254.4_6	AC004852.2	0	0	0	0	0	0
ENSG00000278446.1_5	AC004852.3	0	0	0	0	0	0
ENSG00000270729.1_5	AC004853.1	0	0	0	0	0	0
ENSG00000230160.1_5	AC004854.1	0	0	0	0	0	0
ENSG00000272768.1_6	AC004854.2	2.97493	3.06751	2.17644	5.13071	4.88376	3.97339
ENSG00000259109.1_5	AC004858.1	0	0	0	0	0.660923	0.463916
ENSG00000232667.10_7	AC004862.1	0	0	0.0234635	0	0	0
ENSG00000286407.1_1	AC004863.1	0.318964	0	0	0	0.499823	0.526255
ENSG00000236274.1_5	AC004865.1	0	0	0	0	0	0
ENSG00000239636.1_6	AC004865.2	2.47739	2.47308	2.95791	1.68895	2.17399	2.07096
ENSG00000223514.1_2	AC004866.1	0	0	0	0	0	0
ENSG00000224134.1_5	AC004866.2	0	0	0	0	0	0
ENSG00000230680.2_7	AC004869.1	0	0	0	0	0	0
ENSG00000240355.1_7	AC004869.2	0	0	0	0	0	0
ENSG00000214754.3_5	AC004870.1	0	0	0	2.95853	2.72012	1.14559
ENSG00000223829.6_6	AC004870.2	0.0639928	0	0	0	0	0
ENSG00000229192.6_4	AC004870.3	0	0	0	0	0	0
ENSG00000232072.1_7	AC004870.4	0	0	0	0	0	0
ENSG00000227743.2_6	AC004875.1	0	0	0	0	0	0
ENSG00000273419.1_6	AC004877.1	0.199499	0.183044	0.197035	0.159383	0.117232	0.192004
ENSG00000280149.1_6	AC004877.2	0.340797	0.375225	0.448784	0	0.267017	0.187425
ENSG00000286639.1_1	AC004879.1	0	0	0	0	0	0
ENSG00000232396.2_7	AC004882.1	0	0	0	0.281309	0	0
ENSG00000239446.1_7	AC004882.2	0	0	0	0	0	0
ENSG00000287967.1_2	AC004882.3	82.2329	71.738	86.7242	42.8187	32.7297	42.7686
ENSG00000213361.2_5	AC004884.1	0	0	0	0	0	0
ENSG00000242154.1_6	AC004884.2	0	0.137216	0.164116	0	0	0.205618
ENSG00000231295.1_6	AC004888.1	0	0	0	0	0.292401	0
ENSG00000244198.7_6	AC004889.1	0.257749	0.204958	0.188567	0.1144	0.235607	0.106314
ENSG00000239719.1_5	AC004890.1	0	0.413922	0	0	0	0
ENSG00000244560.7_5	AC004890.2	0.523673	0.17472	0.271664	0.354982	0.298402	0.288
ENSG00000271664.1_5	AC004890.3	0.27964	0.27368	0.0818331	0.99293	0.292134	0.307583
ENSG00000238109.1_5	AC004893.1	0	0	0	0.156103	0.229639	0.0805942
ENSG00000284840.1_2	AC004893.2	0	0	0	0	0	0
ENSG00000286305.1_1	AC004893.3	2.8239	2.64717	1.97136	1.73961	2.61241	1.87113
ENSG00000231704.6_6	AC004895.1	0	0.0614602	0	0.178385	0	0.184196
ENSG00000236018.2_5	AC004898.1	0.133249	0.29342	0	0	0	0.586254
ENSG00000225705.2_5	AC004899.1	0	0	0	0	0	0
ENSG00000279578.1_5	AC004899.2	0	0	0	0	0	0
ENSG00000285518.1_2	AC004900.1	1.34946	0.90048	0.323103	0.26136	1.53792	0.404811
ENSG00000237286.1_6	AC004906.1	0.105334	0	0	0	0	0.463437
ENSG00000272240.1_6	AC004908.1	1.32067	0.969389	0.496898	4.82333	2.66079	2.28271
ENSG00000272812.1_7	AC004908.2	1.24474	0.913658	1.24888	1.51534	1.95053	2.34706
ENSG00000273402.1_7	AC004908.3	0.16331	0.479488	0.286743	1.39169	0.767728	1.61665
ENSG00000228429.1_5	AC004910.1	0	0	0	0	0	0
ENSG00000226592.1_5	AC004911.1	0	0	0	0	0	0
ENSG00000243797.6_7	AC004917.1	0	0	0	0	0.153644	0.053923
ENSG00000244701.1_7	AC004918.1	2.65113	3.89194	3.95668	3.10645	4.98524	4.51987
ENSG00000270157.1_7	AC004918.4	0.220689	0.0809945	0	0.235083	0.345823	1.09233
ENSG00000236046.1_6	AC004920.1	0	0	0	0	0	0
ENSG00000273341.2_7	AC004921.1	0	0.102071	0	0	0	0
ENSG00000287519.1_2	AC004921.2	0	0	0	0	0	0
ENSG00000284292.1_4	AC004922.1	0	0	0	0.160778	0	0
ENSG00000254610.3_5	AC004923.1	0	0	0	0	0	0
ENSG00000254850.2_5	AC004923.2	0	0	0	0	0	0
ENSG00000255230.1_5	AC004923.3	0	0	0	0	0	0
ENSG00000255306.1_6	AC004923.4	0.828703	1.21656	0.848783	0.882754	0.865728	0.607673
ENSG00000279419.1_5	AC004925.1	0	0	0	0	0	0
ENSG00000241324.1_6	AC004930.1	0	0	0	0	0	0
ENSG00000287409.1_1	AC004936.1	0	0	0	0	0	0
ENSG00000225443.1_5	AC004938.1	0	0	0	0	0	0
ENSG00000287574.1_1	AC004938.2	0.176284	0.0646977	0	0	0	0
ENSG00000228151.1_6	AC004941.1	0	0	0	0	0	0
ENSG00000231397.1_5	AC004941.2	0	0	0	0	0	0
ENSG00000259209.3_6	AC004943.1	0.120293	0.0882969	0.0528033	0.128139	0.377002	0.132313
ENSG00000259768.6_8	AC004943.2	1.19141	1.04515	1.12248	0.619079	0.751335	1.1027
ENSG00000279206.1_6	AC004943.3	0	0.124867	0	0	0	0
ENSG00000253510.1_6	AC004944.1	0	0	0	0	0	0
ENSG00000222024.2_2	AC004945.1	0	0	0	0	0	0
ENSG00000233417.2_6	AC004946.1	0	0	0	0	0	0
ENSG00000233969.2_6	AC004946.2	0	0	0	0	0	0
ENSG00000233760.2_6	AC004947.1	0	0	0	0	0.0469455	0.0659041
ENSG00000286507.1_1	AC004947.3	0.49952	0.366655	0.292357	0.709467	1.04368	0.549434
ENSG00000272745.1_6	AC004948.1	0	0.111488	0	0.323589	0.476022	0
ENSG00000283117.1_6	AC004949.1	0	0	0.0574774	0	0	0
ENSG00000228434.1_7	AC004951.1	0.328195	0.12045	0.192084	1.16534	0.685716	0.601649
ENSG00000239556.4_6	AC004951.2	0.128712	0.0944766	0	0	1.00847	0.84944
ENSG00000241057.2_6	AC004951.3	0.0889099	0.0652613	0	0	0.139323	0.391176
ENSG00000273432.1_7	AC004951.4	0.098332	0.108266	0.0431634	0	0.077044	0.432631
ENSG00000233683.1_5	AC004965.1	0	0	0	2.0418	0	0
ENSG00000243554.1_5	AC004967.1	0.456683	1.34085	2.2051	2.91881	2.14689	3.26505
ENSG00000285725.1_2	AC004967.2	0.320634	0.1569	0.0469148	0.227698	0	0.117558
ENSG00000238358.2_7	AC004969.1	0.176589	0	0.15503	0.752428	0	0
ENSG00000279326.1_5	AC004972.1	0	0	0	0	0	0
ENSG00000226661.1_6	AC004973.1	0.160738	0	0.282228	0	0	0
ENSG00000285612.1_2	AC004974.1	0.362999	0.629783	0.202797	0.773349	0.827382	1.12522
ENSG00000224629.1_5	AC004975.1	1.47214	1.44077	0	1.04544	1.53792	3.77824
ENSG00000229660.1_6	AC004975.2	0	0	0	0	0	0
ENSG00000205485.13_5	AC004980.1	2.16609	1.99947	2.01688	4.82449	4.26858	4.11528
ENSG00000214243.3_5	AC004980.2	0	0	0.180296	0	0	0
ENSG00000230305.2_5	AC004980.3	0	0.20526	0.245499	0	1.3146	0
ENSG00000250778.1_5	AC004980.4	0	0	0	0	0	0
ENSG00000272732.1_6	AC004982.1	0.185019	0.0905377	0.108287	0	0	0
ENSG00000272894.5_6	AC004982.2	0.294996	0.389757	0.414369	0.502778	0.277358	0.584051
ENSG00000227573.2_5	AC004986.1	0	0	0	0	0	0
ENSG00000231198.1_6	AC004987.1	0	0.14748	0	0	0.629698	0
ENSG00000233225.3_5	AC004987.2	0.889099	1.04418	0.936661	1.51534	1.8112	1.17353
ENSG00000237251.2_5	AC004987.3	0	0	0	0	0	0
ENSG00000270797.1_5	AC004987.4	0	0	0	0	0	0
ENSG00000203446.2_5	AC004988.1	0	0	0	0	0	0
ENSG00000232756.1_6	AC004990.1	0.444163	0.163011	0.350942	0.283879	0.139202	0.293127
ENSG00000226522.1_6	AC004994.1	0	0.478722	0	1.38947	1.533	0.717365
ENSG00000248751.6_6	AC004997.1	0	0	0	0	0	0
ENSG00000228532.4_5	AC005000.1	21.2643	17.9496	15.5568	5.28528	4.99823	8.96582
ENSG00000270431.1_5	AC005000.2	0	0	0	0	0	0
ENSG00000224314.1_5	AC005002.1	0	0	0	0	0	0
ENSG00000238066.1_5	AC005002.2	0	0	0	0	0	0
ENSG00000214125.2_5	AC005005.1	0	0	0	0	0	0
ENSG00000235573.2_5	AC005005.2	0	0	0	0	0	0
ENSG00000273387.1_6	AC005005.3	2.02689	1.32837	1.01682	2.31332	2.38213	1.83132
ENSG00000278920.1_7	AC005005.4	0	0	0	0.0390679	0.0383144	0.0470639
ENSG00000223831.1_6	AC005006.1	0	0	0	0	0	0
ENSG00000226671.1_5	AC005008.1	0	0	0	0	0	0
ENSG00000237896.6_4	AC005008.2	0	0	0	0	0	0
ENSG00000231255.1_5	AC005009.1	0	0	0	0	0	0
ENSG00000233073.2_5	AC005009.2	0	0	0.023737	0.0576031	0	0
ENSG00000235581.1_5	AC005011.1	0	0	0	0	0	0
ENSG00000228421.2_6	AC005013.1	0	0	0	0	0	0
ENSG00000224280.1_5	AC005014.1	0	0	0	0.803753	0.322466	0.226346
ENSG00000272361.2_6	AC005014.2	0	0.5003	0	0	2.40315	1.31198
ENSG00000272537.1_6	AC005014.3	0	0	0	0	0	0
ENSG00000287799.1_1	AC005014.4	8.46502	7.88631	7.43154	8.32351	8.41807	7.16221
ENSG00000213875.3_5	AC005019.1	0	0	0	0	0	0
ENSG00000224330.2_6	AC005019.2	0	0	0	0	0	0
ENSG00000224448.1_5	AC005020.1	0	0	0	0.413406	0	0.426873
ENSG00000272647.3_6	AC005020.2	0	0	0	0	0	0
ENSG00000273138.1_6	AC005021.1	7.18793	7.59751	5.55313	6.1254	11.7142	7.58993
ENSG00000233872.1_5	AC005033.1	0	0	0	0	0	0
ENSG00000230477.1_5	AC005034.1	0	0	0	0	0	0
ENSG00000270462.1_6	AC005034.2	0	0	0	0.525246	0.386336	0.271178
ENSG00000270696.1_7	AC005034.3	0	0	0	0	0	0
ENSG00000270996.1_6	AC005034.4	0	0.166674	0.199349	0.967527	0.177912	0.374642
ENSG00000271452.1_7	AC005034.5	8.54222	6.59167	8.65306	9.33269	9.95355	8.1912
ENSG00000286045.1_2	AC005034.6	0.355354	0.300964	0.359965	0.640591	0.942355	0.300663
ENSG00000183308.6_6	AC005037.1	3.46173	3.54195	2.76281	6.70457	5.91774	5.88453
ENSG00000226905.1_5	AC005040.1	0	0	0	0	0	0
ENSG00000286218.2_2	AC005040.2	0	0	0	0	0	0.0160291
ENSG00000159239.13_6	AC005041.1	0	0	0	0	0	0.015963
ENSG00000234521.2_6	AC005041.2	0	0	0	0.221438	0	0
ENSG00000272183.1_6	AC005041.3	0.314541	0	0.13807	1.00517	0.739337	1.2109
ENSG00000286623.1_1	AC005041.4	0.450303	0.275441	0.592989	0	1.05845	0.495298
ENSG00000286883.1_1	AC005041.5	25.465	23.671	28.4947	16.0087	18.9708	19.8592
ENSG00000227331.1_5	AC005042.1	0.255171	0.3746	0.448036	1.35907	0.199929	0.561338
ENSG00000228586.1_7	AC005042.2	0	0	0	0	0.313614	0
ENSG00000231675.1_2	AC005042.3	0	0	0	0	0	0
ENSG00000273055.1_6	AC005046.1	0.653239	0.479488	0	0.695845	1.27955	0.538885
ENSG00000267052.3_7	AC005050.1	0	0	0	0	0	0
ENSG00000286013.1_2	AC005050.2	0	0	0	0	0	0
ENSG00000286076.1_2	AC005050.3	0	0	0	0	0	0
ENSG00000279601.1_5	AC005052.1	0	0	0	0.26178	0.256731	0.0901025
ENSG00000286366.1_1	AC005052.2	0.152645	0	0.0446696	0.108401	0.159465	0.111932
ENSG00000243004.6_7	AC005062.1	0.623771	0.722933	0.518794	0.559541	0.205781	0.324995
ENSG00000234715.2_6	AC005064.1	0	0	0	0	0	0
ENSG00000273978.1_5	AC005066.1	0	0	0	0	0	0
ENSG00000270764.1_5	AC005070.1	0	0	0	0.595758	0	0.307583
ENSG00000271482.1_5	AC005070.2	0	0	0.344643	0	0	0
ENSG00000272918.1_6	AC005070.3	0.848643	1.10426	0.677304	4.51997	3.62683	3.64891
ENSG00000287631.1_1	AC005071.1	0	0.105077	0	0	0.224324	0
ENSG00000272219.1_7	AC005072.1	0	0	0	0	0	0
ENSG00000224046.2_6	AC005076.1	0.11241	0.825109	0.197373	0.239484	0.528447	0.123643
ENSG00000213549.3_5	AC005077.1	0	0	0	0	0	0
ENSG00000224273.2_6	AC005077.2	0	0.10858	0	0	0	0
ENSG00000228829.1_5	AC005077.3	0	0	0	0	0	0
ENSG00000230882.1_5	AC005077.4	0	0	0	0.186654	0.13729	0.0963671
ENSG00000287815.1_1	AC005081.1	0.198384	0	0	0.63397	0.310871	0
ENSG00000226816.3_6	AC005082.1	0	0.0331651	0	0	0	0.0496979
ENSG00000285926.1_2	AC005082.2	24.6558	24.4991	25.9937	35.095	22.7767	25.4615
ENSG00000233834.6_3	AC005083.1	0	0	0	0	0	0
ENSG00000271330.1_5	AC005084.1	0	0	0	0	0	0
ENSG00000280404.1_1	AC005086.5	0	0	0	0	0	0
ENSG00000278586.1_5	AC005088.1	0	0	0	0	0	0
ENSG00000274080.1_7	AC005089.1	0.22773	0.23402	0.199927	0	0.142743	0.400777
ENSG00000231418.2_7	AC005090.1	0	0	0	0	0	0
ENSG00000229893.2_6	AC005091.1	6.94753	9.5696	9.33723	6.94383	5.91387	6.98135
ENSG00000229949.1_5	AC005094.1	0	0	0	0	0	0
ENSG00000259294.1_6	AC005096.1	0.164097	0	0	0	0	0.180495
ENSG00000226624.1_5	AC005099.1	0	0	0	0	0	0
ENSG00000260951.2_7	AC005100.1	0	0	0	0	0	0
ENSG00000285960.1_2	AC005100.2	0	0	0	0	0	0
ENSG00000219039.2_2	AC005102.1	0	0	0	0	0	0
ENSG00000223374.1_6	AC005104.1	72.2793	75.4284	67.5095	40.3417	45.5947	37.8459
ENSG00000224232.1_5	AC005104.2	0	0	0	0	0	0.331173
ENSG00000225286.1_5	AC005105.1	0	0	0	0	0	0
ENSG00000283517.1_6	AC005144.1	0	0	0	0	0	0
ENSG00000286658.1_1	AC005153.1	0	0	0	0	0	0
ENSG00000226874.1_5	AC005154.1	0	0	0	0	0.422014	0
ENSG00000244480.1_5	AC005154.2	0.146545	0.0537831	0.128654	0.156103	0.344458	0.241782
ENSG00000263683.1_6	AC005154.3	1.19518	0.877283	1.25912	2.54627	0	0.525844
ENSG00000264520.1_6	AC005154.4	0	0	0	0	0.869257	0.305075
ENSG00000281039.1_6	AC005154.5	0	0	0	0	0	0
ENSG00000278819.1_5	AC005156.1	0	0	0	1.13849	0.837399	0.19593
ENSG00000227658.1_7	AC005160.1	0	0	0	0	0	0
ENSG00000229452.1_6	AC005162.1	0	0	0	1.118	0	0
ENSG00000233517.1_7	AC005162.2	0	0	0	0	0	0
ENSG00000272568.6_7	AC005162.3	0	0	0	0.0441257	0	0
ENSG00000223561.7_8	AC005165.1	0	0	0	0	0	0.0461627
ENSG00000239622.1_5	AC005165.2	0	0	0	0	0	0
ENSG00000287096.1_1	AC005165.3	0	0	0	0	0	0
ENSG00000268153.5_5	AC005176.1	0	0	0	0	0	0
ENSG00000269519.1_5	AC005176.2	0	0	0	0	0	0
ENSG00000251243.1_2	AC005178.1	0	0	0	0	0	0
ENSG00000267405.1_6	AC005180.1	0	0	0	0	0	0.191257
ENSG00000267505.1_6	AC005180.2	0	0	0	0.386925	0.284597	0
ENSG00000271101.1_5	AC005181.1	0	0	0	0	0	0
ENSG00000271500.1_5	AC005183.1	0	0.0378575	0	0.10988	0.16164	0.0567295
ENSG00000270794.1_5	AC005185.1	0	0	0	0	0	0
ENSG00000229497.1_5	AC005189.1	0	0	0	0	0	0
ENSG00000271421.1_5	AC005191.1	0	0	0	0	0	0
ENSG00000269694.1_6	AC005197.1	0.448325	0.329077	0.39359	0.318377	1.17089	0.328749
ENSG00000230258.6_6	AC005208.1	0	0	0	0	0	0
ENSG00000263684.2_6	AC005209.1	0	0	0	0	0	0
ENSG00000236352.1_6	AC005220.1	0.115462	0.678008	0.304097	0.737958	0.180931	0
ENSG00000262786.1_6	AC005224.1	0	0	0	0	0	0.119117
ENSG00000266378.1_7	AC005224.2	0	0	0	0.101613	0	0.0524615
ENSG00000266709.1_8	AC005224.3	1.42105	1.58729	1.24756	4.4754	5.03453	5.16486
ENSG00000258443.1_7	AC005225.1	0	0	0	0	0	0
ENSG00000258603.4_6	AC005225.2	0	0	0	0	0	0.0594638
ENSG00000258695.2_6	AC005225.3	0	0	0	0	0	0.216315
ENSG00000279026.1_5	AC005225.4	0.321115	0.0673438	0.0402729	0.87958	0.862615	0.95869
ENSG00000213209.2_5	AC005229.1	0	0	0	0	0	0
ENSG00000213210.4_5	AC005229.2	0	0	0.22458	0	0	0.562745
ENSG00000270200.1_5	AC005229.3	0	0	0	0	0	0.347578
ENSG00000273314.1_6	AC005229.4	0.742992	1.09074	1.2638	0.890384	0.582141	0.715081
ENSG00000258930.1_5	AC005230.1	0	0	0	0	0	0
ENSG00000285412.1_3	AC005232.1	0	0	0	0	0	0
ENSG00000235035.1_6	AC005234.1	0	0	0	0	0	0
ENSG00000286979.1_1	AC005234.2	0	0	0.0671719	0	0	0
ENSG00000225521.1_6	AC005237.1	0.182591	0	0	0	0.572248	0.200837
ENSG00000235861.1_2	AC005237.2	0	0	0	0	0.730335	0
ENSG00000263648.1_5	AC005244.1	0	0	0	0	0	0
ENSG00000265400.1_6	AC005244.2	0	0	0	0	0	0
ENSG00000271184.1_5	AC005252.1	0	0	0	0	0	0
ENSG00000280125.1_5	AC005252.2	0	0	0	0	0	0.0983941
ENSG00000280415.1_5	AC005252.3	0	0	0	0	0	0
ENSG00000268030.1_6	AC005253.1	5.66198	5.76595	6.4485	4.78155	5.51528	5.38615
ENSG00000268983.1_6	AC005253.2	107.503	104.749	108.898	50.336	60.349	61.8512
ENSG00000256210.3_7	AC005255.1	2.3627	3.12166	2.90394	0	1.48096	1.55927
ENSG00000267073.1_3	AC005256.1	0	0	0	0.474785	0	0
ENSG00000273734.1_6	AC005258.1	0	0	0	0	0	0
ENSG00000286880.1_2	AC005258.2	0	0	0	0.355023	0.130566	0.0916471
ENSG00000268205.1_7	AC005261.1	1.34238	1.40761	2.0834	4.90262	4.20706	3.84948
ENSG00000268678.1_7	AC005261.2	1.26975	1.50557	0.514491	3.12132	3.67334	2.04123
ENSG00000268713.1_7	AC005261.3	0	0	0	0	0	0
ENSG00000268723.1_7	AC005261.4	0	0	0	0	0	0
ENSG00000279541.1_7	AC005261.5	0.147179	0.324095	0.193815	2.82201	1.72974	2.02357
ENSG00000266944.1_5	AC005262.1	0	0	0	0	0	0
ENSG00000267139.1_6	AC005262.2	8.12936	5.13831	4.95615	4.81088	8.13871	6.70625
ENSG00000267551.3_6	AC005264.1	7.8345	7.46292	6.87801	4.50094	4.34516	4.69597
ENSG00000280168.1_5	AC005274.1	0	0	0	0	0	0
ENSG00000263707.1_6	AC005277.1	3.04682	2.23642	2.67484	0.649109	3.3421	2.01076
ENSG00000277621.1_6	AC005277.2	0	0	0	0	0	0.287866
ENSG00000251393.4_6	AC005280.1	0.189983	0.278902	0.125092	0.809499	0.446561	0.57466
ENSG00000284930.1_3	AC005280.2	0.144573	0	0.126922	0.462008	0.453097	0.318039
ENSG00000285006.1_3	AC005280.3	0	0	0	0	0	0
ENSG00000225606.1_6	AC005281.1	0.896321	1.80926	0.491807	0.477391	0.526707	0.985885
ENSG00000266469.2_6	AC005288.1	17.7384	19.6371	16.4237	28.4979	27.3407	27.6138
ENSG00000264067.1_6	AC005291.1	0	0	0	0	0	0.175145
ENSG00000273388.1_6	AC005291.2	0	0	0	0	0	0
ENSG00000285555.1_2	AC005293.1	0	0	0	0	0	0
ENSG00000256835.1_5	AC005294.1	0	0	0	0	0	0
ENSG00000274923.1_5	AC005296.1	0	0	0	0	0	0
ENSG00000227511.1_5	AC005297.1	0	0	0	0	0	0
ENSG00000232644.1_5	AC005297.2	0	0	0	0	0	0
ENSG00000237171.1_5	AC005297.3	0	0	0	0	0	0
ENSG00000236325.1_5	AC005300.1	0	0	0	0	0	0
ENSG00000273244.1_7	AC005301.1	0	0	0	0	0	0
ENSG00000288024.1_1	AC005301.2	0	0.149094	0	0	0	0
ENSG00000273098.3_6	AC005303.1	0	0	0	0	0	0
ENSG00000233852.1_4	AC005304.1	0	0	0	0	0	0
ENSG00000265494.1_6	AC005304.2	0	0	0	0	0	0
ENSG00000266744.1_7	AC005304.3	0	0	0	0	0	0
ENSG00000267283.1_6	AC005306.1	22.8153	23.7981	21.2757	12.0936	16.7641	14.2886
ENSG00000260725.1_3	AC005307.1	0	0	0	0	0	0
ENSG00000214970.8_7	AC005323.1	0	0	0	0	0	0
ENSG00000272736.5_7	AC005323.2	0	0	0	0	0	0
ENSG00000233002.2_7	AC005324.1	0	0	0	0.274907	0.101102	0.0709656
ENSG00000233193.1_6	AC005324.2	0	0.18053	0	0	0.385405	0
ENSG00000251537.4_6	AC005324.3	0	0	0	0	0.0580135	0.0407209
ENSG00000255104.8_9	AC005324.4	0	0	0	0	0	0
ENSG00000266261.1_6	AC005324.5	1.9663	1.70571	2.51089	1.14248	3.08122	3.93232
ENSG00000267227.1_6	AC005324.6	0	0	0.146178	0	0	0
ENSG00000226744.1_5	AC005326.1	0.829826	0.609105	0.728514	0	0	0
ENSG00000248015.7_7	AC005329.1	10.9757	10.0914	12.4211	8.46423	11.1526	9.24298
ENSG00000267755.1_6	AC005329.2	29.7509	24.6933	32.347	13.6517	16.1378	14.0964
ENSG00000280486.2_6	AC005329.3	13.4786	12.8229	17.5843	8.26172	10.3836	9.81462
ENSG00000267372.2_6	AC005330.1	0	0	0	0	0.25839	0.0906847
ENSG00000265100.1_6	AC005332.1	0	0.114382	0.0684025	0	0.122094	0.257101
ENSG00000267731.1_6	AC005332.2	0	0	0	0	0	0
ENSG00000274561.1_6	AC005332.3	2.05968	1.00789	1.40639	1.95024	1.43447	2.26549
ENSG00000274712.1_6	AC005332.4	0.101814	0.1121	0.134076	0.976092	0.71795	0.951895
ENSG00000277476.1_6	AC005332.5	0.447833	0.821791	0.524211	0.79507	2.28073	1.19041
ENSG00000278730.1_6	AC005332.6	5.87043	7.46378	6.50351	3.8711	4.16148	5.30398
ENSG00000278740.1_6	AC005332.7	0.164893	0	0	0	0	0
ENSG00000267056.2_5	AC005336.1	0	0	0	0.174941	0	0
ENSG00000267218.2_5	AC005336.2	0.108699	0.159574	0	0	0	0.119561
ENSG00000279717.1_5	AC005336.3	0	0	0	0	0.0597026	0
ENSG00000268565.1_7	AC005339.1	9.37365	8.21826	11.6581	3.88307	2.44811	4.58235
ENSG00000263252.1_5	AC005341.1	0	0	0	0	0	0
ENSG00000203593.3_7	AC005342.1	0	0	0	0.34571	0	0
ENSG00000256706.1_6	AC005342.2	0	0.237841	0	0	0	0.712811
ENSG00000285627.1_2	AC005343.1	0	0	0	0	0	0
ENSG00000287698.1_2	AC005343.4	0	0.109054	0	0	0	0
ENSG00000278255.1_6	AC005344.1	0	0	0	0	0	0
ENSG00000236160.1_5	AC005345.1	0	0	0	0	0	0
ENSG00000248493.1_2	AC005351.1	0	0	0	0	0	0
ENSG00000250994.1_3	AC005355.1	0	0	0	0	0.22401	0
ENSG00000266906.1_2	AC005357.1	0	0	0	0	0	0
ENSG00000267623.3_5	AC005357.2	0	0	0	0	0	0
ENSG00000227274.1_6	AC005358.1	0	0	0	0	0	0
ENSG00000265489.1_6	AC005358.2	0	0	0	0	0	0
ENSG00000255513.1_5	AC005363.1	0	0	0	0	0	0
ENSG00000277602.1_6	AC005363.2	0	0	0.370278	4.4928	3.30461	2.7835
ENSG00000270512.1_5	AC005377.1	0	0	0	0	0	0
ENSG00000267159.2_6	AC005379.1	0	0.685243	0.546386	0	0	1.02684
ENSG00000267243.6_7	AC005381.1	0	0	0	0	0	0
ENSG00000275024.1_6	AC005383.1	0	0	0	0	0	0
ENSG00000268938.2_6	AC005387.1	1.15987	2.12841	3.81849	1.23552	2.72631	1.91365
ENSG00000269191.1_5	AC005387.2	0.231974	0.340545	0.407306	0.494208	0.727015	1.53092
ENSG00000275162.1_7	AC005391.1	0.299321	0	0	0	1.87617	0.329231
ENSG00000227606.2_6	AC005392.1	0	0	0	0	0	0
ENSG00000231412.2_6	AC005392.2	0	0	0	0	0	0
ENSG00000272396.1_6	AC005392.3	0	0	0	0	0	0
ENSG00000276445.1_6	AC005393.1	0.174775	0	0	0.372349	0	0
ENSG00000266893.1_7	AC005394.1	0	0	0	0	0	0
ENSG00000283403.1_6	AC005394.2	0	0	0	0	0	0
ENSG00000287249.1_1	AC005400.1	0	0.0871162	0	0.252851	0.743922	0
ENSG00000241185.2_5	AC005410.1	0	0	0	0	0	0.449071
ENSG00000266368.1_7	AC005410.2	0	0	0	0	0	0
ENSG00000264050.1_5	AC005412.1	0	0	0	0	0	0
ENSG00000285734.1_2	AC005414.1	0	0	0	0.0681453	0	0
ENSG00000259079.1_5	AC005476.1	0.771299	0	0	0	0	0
ENSG00000259146.4_7	AC005476.2	0	0	0	0.187782	0	0.193899
ENSG00000259005.1_6	AC005479.1	0	0	0	0	0	0
ENSG00000270000.1_6	AC005479.2	0	0	0	0	0	0
ENSG00000258891.1_7	AC005480.1	2.58205	2.86185	2.60684	2.47542	2.22537	2.41405
ENSG00000279461.2_4	AC005480.2	0	0	0	0	0	0
ENSG00000222012.1_6	AC005481.1	0.826945	0.932163	0.855625	0.755041	0.833038	0.812121
ENSG00000233423.1_6	AC005482.1	0	0	0	0	0	0
ENSG00000243018.1_6	AC005486.1	0	0	0	2.01344	0.740478	0.519758
ENSG00000225647.2_6	AC005487.1	0	0	0	0	0	0.116581
ENSG00000278873.1_6	AC005495.1	0	0	0	0	0	0
ENSG00000285931.1_3	AC005495.2	0	0	0	0	0	0
ENSG00000267224.1_6	AC005498.1	0	0	0	0	0	0
ENSG00000267421.6_6	AC005498.2	0.0923698	0	0.162185	0.393578	0.144745	0.304799
ENSG00000269696.2_6	AC005498.3	0.141828	0.485817	0.124512	0.302156	0.370411	0.311999
ENSG00000279599.1_6	AC005514.1	0	0	0.430804	0	0	3.23849
ENSG00000226025.9_3	AC005515.1	0	0	0	0	0	0
ENSG00000269460.1_8	AC005515.2	0	0	0	0	0	0
ENSG00000230190.1_7	AC005518.1	0	0	0	0	0	0
ENSG00000270634.1_5	AC005518.2	0	0	0	0	0	0
ENSG00000258559.2_7	AC005519.1	0.223998	0.219224	0.393302	0	0.819022	0.246381
ENSG00000258653.3_6	AC005520.1	0.0276234	0	0	0	0	0.0303837
ENSG00000259065.2_6	AC005520.2	0.0937269	0.103195	0.041142	0.39936	0	0.0515462
ENSG00000270140.1_7	AC005520.3	0	0.404973	0	0	0	0
ENSG00000270576.1_5	AC005520.4	0	0	0	0	0	0
ENSG00000273711.2_6	AC005520.5	2.53142	2.45409	2.0127	2.7474	1.42205	1.73366
ENSG00000213296.4_5	AC005521.1	0	0	0	0.748114	0	0.386242
ENSG00000250614.1_6	AC005522.1	0	0	0	0	0	0
ENSG00000268536.1_6	AC005523.1	0.73255	0	0.428743	0.520219	0.382639	0.268583
ENSG00000269604.1_5	AC005523.2	15.4017	16.4018	17.5351	16.6802	17.5973	19.5494
ENSG00000283269.1_6	AC005524.1	0	0	0	0	0	0
ENSG00000234208.1_7	AC005529.1	0	0	0	0	0	0
ENSG00000253183.1_5	AC005531.1	0	0.165265	0	0.799455	0.117605	0.330199
ENSG00000230825.2_7	AC005532.1	0	0	0	0	0	0
ENSG00000244167.1_5	AC005532.2	0	0	0	0	0	0
ENSG00000224903.2_6	AC005534.1	0.313538	0.300954	0.232911	0.411062	0.529113	0.212226
ENSG00000234450.1_5	AC005534.2	0.235724	0	0	0	0	0.259279
ENSG00000232006.9_6	AC005537.1	0	0	0	0	0.0621984	0.0218292
ENSG00000237581.1_6	AC005538.1	0	0	0	0	0	0
ENSG00000279809.1_6	AC005538.2	0	0	0	0	0	0
ENSG00000286059.1_2	AC005538.3	0	0	0	0	0	0
ENSG00000228937.1_5	AC005539.1	0	0	0	0	0	0
ENSG00000235852.1_6	AC005540.1	11.4397	13.0437	9.458	13.2506	13.053	11.6055
ENSG00000264491.1_6	AC005544.1	0	0	0	0	0	0
ENSG00000265664.1_6	AC005544.2	0	0	0	0	0	0
ENSG00000266897.1_7	AC005546.1	0.52209	0	0	0.556142	1.22719	1.72278
ENSG00000285541.1_2	AC005548.1	0	0	0	0	0	0
ENSG00000264990.1_6	AC005549.1	0	0	0	0	0	0
ENSG00000225974.1_6	AC005550.1	0.327143	0.240128	0	1.39392	0.512639	1.0795
ENSG00000237070.1_6	AC005550.2	0.0272692	0.020016	0.02394	0.174287	0.256388	0.119976
ENSG00000284638.1_3	AC005551.1	0	0	0	0	0	0.227723
ENSG00000264174.1_6	AC005552.1	0	0	0	0	0	0
ENSG00000267036.2_5	AC005559.1	1.17186	1.97837	1.23454	1.24829	0.550895	1.80453
ENSG00000214719.13_6	AC005562.1	0.0234587	0.017219	0.0102973	0.0999548	0.0919003	0.0129014
ENSG00000273609.1_1	AC005562.2	0	0	0	0	0	0
ENSG00000280247.1_5	AC005578.1	1.40094	1.10176	1.49345	3.62419	2.66572	1.87113
ENSG00000267320.5_6	AC005580.1	0	0	0	0	0	0
ENSG00000240449.1_6	AC005586.1	21.0505	25.3196	25.1584	13.944	18.5723	19.8463
ENSG00000261305.2_6	AC005586.2	0	0	0	0	0	0
ENSG00000216917.2_5	AC005587.1	0	0	0	0	0	0
ENSG00000226509.1_5	AC005588.1	0	0	0	0	0	0
ENSG00000261757.1_6	AC005592.1	0	0	0	0	0	0
ENSG00000279584.1_5	AC005593.1	0	0.290951	0	3.80013	0.310569	1.96196
ENSG00000287884.1_1	AC005594.1	0.326619	0.279701	0.191162	0	0.0853031	0.0598761
ENSG00000267223.1_5	AC005597.1	0	0	0	0	0	0
ENSG00000287154.1_1	AC005599.1	0	0	0	0.371712	0	0.191911
ENSG00000260107.1_6	AC005606.1	91.5377	79.2308	91.0296	54.3629	63.4695	63.7074
ENSG00000261790.2_6	AC005606.2	6.37093	6.50767	6.7665	10.2509	10.123	7.7426
ENSG00000278915.1_6	AC005609.3	0	0.519376	0	0	0	0.194571
ENSG00000278946.1_6	AC005609.4	0.228341	0	0	0	0	0
ENSG00000279726.2_7	AC005609.5	1.43702	2.7484	2.4343	0.689912	1.14177	1.1131
ENSG00000269296.1_6	AC005614.1	0	0.0820366	0.0490596	0.119054	0.131352	0.276597
ENSG00000269749.1_7	AC005614.2	0	0	0	0	0	0
ENSG00000267423.1_6	AC005616.1	0	0	0	0	0	0
ENSG00000272070.1_6	AC005618.1	0.129693	0	0	0.138152	0	0
ENSG00000279855.1_6	AC005618.2	0	0	0	0	0	0.735378
ENSG00000280026.1_6	AC005618.3	0	0	0	0	0	0
ENSG00000288095.1_2	AC005618.4	0	0	0	0.144199	0.31819	0.148896
ENSG00000283525.1_5	AC005622.1	0	0	0.105235	0.127687	0	0.329617
ENSG00000266963.1_5	AC005625.1	0	0	0	0.460703	0	0
ENSG00000257639.1_7	AC005632.2	0	0	0	0.37752	0	0
ENSG00000261596.2_8	AC005632.3	0	0.180966	0.324664	0.262623	0.386336	0.135589
ENSG00000271609.1_6	AC005632.4	0	0	0	0	0	0
ENSG00000273956.1_7	AC005632.5	0	0	0	0	0	0
ENSG00000287809.1_2	AC005632.6	0	0	0.156747	1.01435	0.466307	0.654622
ENSG00000261886.1_6	AC005670.1	0	0	0	0	1.21476	1.98955
ENSG00000262633.2_6	AC005670.2	0	0	0	0	0	0
ENSG00000262879.6_6	AC005670.3	0.774411	0.77144	0.733822	1.04752	1.25204	1.45346
ENSG00000250413.1_6	AC005674.1	0	0.163224	0	0.473751	0.34846	0
ENSG00000261490.1_6	AC005674.2	0.0290794	0.106724	0.229762	0.371712	0.364543	0.0959553
ENSG00000226329.2_5	AC005682.1	0.0695764	0.15321	0.732984	0.148229	0.327082	1.0714
ENSG00000286703.1_1	AC005682.2	0	0	0	0	0	0
ENSG00000278860.1_6	AC005691.1	0	0	0	0	0	0
ENSG00000204990.3_6	AC005692.1	0	0	0	0	0	0
ENSG00000261629.1_6	AC005692.2	0	0	0	0	0	0
ENSG00000285841.1_2	AC005692.3	0	0	0	0	0	0
ENSG00000262966.2_6	AC005695.1	0	0.0132087	0	0.0383377	0	0.0197933
ENSG00000263708.2_6	AC005695.2	0	0	0	0.839582	0	0
ENSG00000273816.1_6	AC005695.3	0	0.968792	1.54495	6.56104	6.2047	2.90347
ENSG00000262050.1_6	AC005696.1	2.76484	0.676478	1.61819	0.490862	3.61046	1.77398
ENSG00000272770.1_6	AC005696.2	39.1317	42.0078	39.2211	14.242	20.6955	22.2383
ENSG00000272911.1_6	AC005696.3	0	0.494521	0.295734	0	0	0
ENSG00000277200.1_6	AC005696.4	0	0.0238068	0	0	0.050824	0.0356745
ENSG00000266202.1_6	AC005697.1	0	0	0	0	0	0
ENSG00000266527.1_6	AC005697.2	0.135131	0.264501	0.0395442	0.0959628	0.070584	0.0495444
ENSG00000286589.1_1	AC005697.3	0	0	0	0	0.27529	0
ENSG00000249631.6_6	AC005699.1	0	0	0	0	0	0
ENSG00000267318.1_6	AC005702.1	0	0	0	0	0	0
ENSG00000267526.1_5	AC005702.2	0	0	0	0	0	0
ENSG00000274378.1_5	AC005702.3	0	0	0	0	0	0
ENSG00000275860.1_5	AC005702.4	0	0	0	0	0	0
ENSG00000287664.1_1	AC005702.5	0	0	0	0.542273	0.398861	0
ENSG00000230971.1_6	AC005703.1	0	0	0	0	0.0902105	0
ENSG00000237377.2_3	AC005703.2	0	0	0	0	0	0
ENSG00000265445.1_7	AC005703.3	0	0	0	0	0	0
ENSG00000266667.1_6	AC005703.4	0	0	0	0	0.297292	0
ENSG00000279567.1_5	AC005703.5	0	0	0	0	0	0
ENSG00000279660.1_6	AC005703.6	0.384005	0.169119	0	0	0.240697	0.0844753
ENSG00000286792.1_1	AC005703.7	0	0	0	0	0	0
ENSG00000230607.3_5	AC005722.1	0	0	0	0	0	0
ENSG00000262681.2_7	AC005722.3	0	0	0	0.129051	0	0
ENSG00000264785.1_7	AC005722.4	0	0	0	0.48756	0	0
ENSG00000264727.1_7	AC005725.1	0	0	0	0	0	0
ENSG00000258472.8_9	AC005726.1	2.37885	1.32705	2.19981	4.595	3.678	2.82588
ENSG00000264044.1_6	AC005726.2	41.1643	44.2102	34.0094	22.5346	22.6982	27.2703
ENSG00000264608.1_7	AC005726.3	4.45714	2.94445	5.67382	1.42436	3.84143	4.65739
ENSG00000265168.1_6	AC005726.4	47.6092	34.1916	24.9577	17.5129	13.4181	18.0834
ENSG00000265287.2_7	AC005726.5	2.54465	2.55959	1.6548	7.02752	5.61204	4.14654
ENSG00000225681.2_5	AC005730.1	0	0	0	0	0	0
ENSG00000261033.1_6	AC005730.2	0	0	0	0	0.135087	0
ENSG00000266126.1_7	AC005730.3	0.278876	0.204699	0	0	0	0.306742
ENSG00000262185.3_6	AC005736.1	0	0.027534	0	0	0	0
ENSG00000263159.1_6	AC005736.2	0	0	0	0	0	0
ENSG00000226040.3_5	AC005740.1	0	0	0	0	0	0
ENSG00000250347.1_5	AC005740.2	0	0	0	0	0	0
ENSG00000254099.1_6	AC005740.3	5.3408	5.22697	4.68875	4.42489	4.18456	2.28452
ENSG00000271871.1_6	AC005740.4	0.106655	0.234859	0	0.908889	0.33426	0.117312
ENSG00000249418.2_5	AC005741.1	0	0	0	0	0	0
ENSG00000266934.1_7	AC005746.1	0	0	0	0	0.120349	0.253426
ENSG00000267131.1_7	AC005746.2	0.651502	0.318808	0	0	0.340305	0.238867
ENSG00000273982.1_6	AC005746.3	0	0	0	0	0	0
ENSG00000278925.1_4	AC005753.1	0	0	0	0	0	0
ENSG00000286736.1_2	AC005753.2	0	0	0	0	0	0
ENSG00000287527.1_2	AC005753.3	0	0	0	0	0	0
ENSG00000267044.1_6	AC005757.1	0.216247	0	0	0	0	0.47571
ENSG00000267630.1_2	AC005758.1	0	0	0	0	0	0
ENSG00000268650.3_7	AC005759.1	0	0.12363	0	0.179416	1.1877	0.37052
ENSG00000267471.1_5	AC005771.1	0	0	0	0	0	0
ENSG00000232058.1_7	AC005772.1	0	0	0	0	0	0
ENSG00000261198.1_7	AC005774.2	0	0	0	0	0	0
ENSG00000266933.2_6	AC005775.1	7.08476	5.20032	9.17157	7.67476	8.84392	7.92478
ENSG00000270802.2_2	AC005776.1	0	0	0.308991	0	0	1.93565
ENSG00000273218.1_6	AC005776.2	0.115397	0.0423516	0.151963	0.737541	1.08497	0.888495
ENSG00000267148.1_5	AC005777.1	0	0	0	1.16284	0	0
ENSG00000268189.2_6	AC005785.1	10.8959	7.91932	10.1283	24.6923	18.7479	17.6832
ENSG00000266959.1_5	AC005786.1	0	0.972986	0.581865	0	1.03859	0.729011
ENSG00000267231.1_6	AC005786.2	0	0	0	0	0	0.304248
ENSG00000267436.1_6	AC005786.3	23.4848	25.8573	28.8646	31.9442	35.1026	33.3822
ENSG00000279590.1_6	AC005786.4	0	0.219707	0.262778	0.318844	0	0
ENSG00000267090.1_6	AC005789.1	1.031	0.252256	0	1.46432	1.07706	0
ENSG00000274447.1_6	AC005790.1	0	0	0	0	0	0
ENSG00000279617.1_5	AC005796.1	0	0	0	0	0	0
ENSG00000248188.2_5	AC005798.1	0	0	0	0	0	0
ENSG00000286629.1_1	AC005803.1	0.213533	0.208982	0.0624876	1.66804	0.669219	1.17435
ENSG00000235415.1_6	AC005808.1	0	0.19664	0	0	1.67919	0.883997
ENSG00000265702.2_6	AC005821.1	0	0	0	0	0	0.0692725
ENSG00000287457.1_1	AC005821.2	0	0	0	0	0	0.0807681
ENSG00000235554.1_2	AC005822.1	0	0.144913	0.259982	0	0	0
ENSG00000249658.1_6	AC005823.1	0	0	0	0	0	0
ENSG00000249982.1_6	AC005823.2	0	0	0	0	0	0
ENSG00000226797.2_7	AC005828.1	0	0	0	0	0.215557	0
ENSG00000263501.1_7	AC005828.2	0	0	0	0	0	0
ENSG00000263644.1_7	AC005828.3	0.518115	0.126768	0	0	0	0
ENSG00000265282.1_7	AC005828.4	0	0	0	0	0	0.203383
ENSG00000265971.1_6	AC005828.5	0	0.211042	0	0	0	0
ENSG00000271749.1_5	AC005828.6	0	0.322931	0	0.937292	0	0
ENSG00000271919.1_5	AC005828.7	0	0	0	0	0	0
ENSG00000261575.2_5	AC005829.1	0	0	0.265897	0.967886	1.18652	1.16598
ENSG00000262539.1_5	AC005829.2	0	0	0	0	0	0
ENSG00000256381.1_7	AC005832.1	0	0	0	0	0	0
ENSG00000256748.1_5	AC005832.2	0	0	0	0	0	0
ENSG00000256799.1_5	AC005832.3	0	0.118732	0	0	0	0
ENSG00000272921.1_8	AC005832.4	0	0	0	0	0	0.274493
ENSG00000255639.3_8	AC005833.1	0	0	0	0	0	0
ENSG00000256988.2_6	AC005833.2	0	0	0	0	0	0
ENSG00000261335.1_6	AC005837.1	0.237784	0.0872684	0.208753	0.379939	0.372611	0.0653859
ENSG00000267168.1_6	AC005837.2	0	0	0	0	0	0
ENSG00000277382.1_7	AC005837.4	0.356883	0	0	1.52064	0.559242	0.785088
ENSG00000223544.1_5	AC005838.1	0	0	0	0	0.686452	0.481835
ENSG00000266538.1_7	AC005838.2	0	0	0.282673	0.685967	0	0
ENSG00000279089.1_6	AC005839.1	0.381209	0.326448	0.27889	0.879823	0.746701	0.803659
ENSG00000213942.3_7	AC005840.1	0.812217	0.397453	1.18843	0	0.848505	0.595584
ENSG00000256433.3_7	AC005840.2	0.0554419	0.162781	0	0.236232	0.781906	0.182946
ENSG00000256913.1_7	AC005840.3	0	0.0300401	0	0.0871899	0.128262	0.0450151
ENSG00000276718.1_7	AC005840.4	0.170398	0.5003	0.747974	0	0.801051	0.187425
ENSG00000258092.1_7	AC005841.1	128.03	127.912	121.766	72.7364	71.3336	70.4118
ENSG00000256862.3_6	AC005842.1	0.0546406	0	0	0.349226	0	0
ENSG00000255775.1_6	AC005845.1	0	0	0	0	0	0
ENSG00000286997.1_1	AC005856.1	0	0	0	0	0	0.0265974
ENSG00000280272.1_5	AC005858.1	0	0	0	0	0	0
ENSG00000280364.1_5	AC005858.2	0	0	0	0	0	0
ENSG00000280398.1_5	AC005858.3	0	0	0	0	0	0
ENSG00000205325.3_5	AC005863.1	0	0	0	0	0	0
ENSG00000250770.3_7	AC005865.1	0	0	0	0	0.0267419	0
ENSG00000287712.1_2	AC005865.2	0	0	0	0.17313	0	0
ENSG00000256125.1_5	AC005868.1	0	0	0	0	0	0
ENSG00000235198.1_6	AC005871.1	0	0	0	0	0	0
ENSG00000258114.1_6	AC005871.2	0	0	0	0	0	0
ENSG00000267207.1_7	AC005884.1	3.80675	4.36596	1.671	2.5344	4.10111	4.18714
ENSG00000267449.1_7	AC005884.2	0.413233	0	0	0	0	0
ENSG00000286386.1_1	AC005888.1	0	0	0	0	0	0
ENSG00000264083.1_6	AC005899.1	0	0	0	0	0	0
ENSG00000264373.1_5	AC005899.2	0	0	0	2.41613	3.55429	0
ENSG00000265139.1_7	AC005899.3	0	0.276457	0.991962	0	1.18039	0.828544
ENSG00000265794.5_7	AC005899.4	0	0	0	0	0	0
ENSG00000266385.1_6	AC005899.5	0	0	0	0.393934	0	0
ENSG00000274341.1_6	AC005899.6	0	0	0	0.732161	0.53853	0
ENSG00000278668.1_6	AC005899.7	0	0	0	0.369816	0	0
ENSG00000279762.3_7	AC005899.8	2.04196	1.78122	1.29903	2.01753	2.45781	2.63661
ENSG00000267137.1_6	AC005901.1	0	0	0.162332	0	0	0.203383
ENSG00000255996.1_5	AC005906.1	0	0	0	0	0	0
ENSG00000256654.4_6	AC005906.2	0	0	0	0	0	0
ENSG00000285523.1_2	AC005906.3	0	0	0	0	0	0
ENSG00000243507.1_5	AC005908.1	0	0	0	0	0	0
ENSG00000256691.1_6	AC005908.2	0	0	0	0	0	0
ENSG00000287243.2_2	AC005908.3	0	0	0	0	0	0
ENSG00000265425.1_6	AC005909.1	0	0	0	0	0	0
ENSG00000287907.1_1	AC005909.2	0	0	0	0	0	0
ENSG00000278356.1_7	AC005911.1	0	0.164298	0.589522	0	0.701506	0.492402
ENSG00000227081.5_5	AC005912.1	39.2264	34.9626	43.2223	51.1651	64.6045	68.6814
ENSG00000275850.1_7	AC005912.2	0	0	0	0	0	0
ENSG00000287886.1_1	AC005914.1	0	0.0491278	0	0	0.104881	0
ENSG00000279446.1_2	AC005915.1	0	0	0	0	0	0
ENSG00000247011.2_6	AC005920.1	0	0	0	0	0.0778692	0.0546581
ENSG00000249870.1_6	AC005920.2	0	0	0	0.654975	0	0
ENSG00000251665.1_6	AC005920.3	0	0	0	0.353868	0	0.0913488
ENSG00000262006.1_6	AC005920.4	0	0	0	0	0	0
ENSG00000248702.1_5	AC005921.1	0	0	0	0	0	0
ENSG00000262967.1_6	AC005921.2	15.2341	19.1214	19.7938	20.1224	20.2913	21.4481
ENSG00000278963.1_6	AC005921.3	0	0.0348303	0	0.101093	0	0.0521932
ENSG00000285829.1_2	AC005921.4	0	0	0	0.114871	0	0
ENSG00000267059.2_6	AC005943.1	0	0	0	0	0	0
ENSG00000279009.1_5	AC005943.2	146.206	139.716	154.996	67.5863	63.7612	76.6151
ENSG00000267469.1_6	AC005944.1	181.335	155.286	176.831	51.2785	64.3743	68.6744
ENSG00000263199.1_5	AC005951.1	0	0	0	0	0	0
ENSG00000267138.1_8	AC005954.1	0	0	0	0.645257	0.474609	0
ENSG00000267205.1_7	AC005954.2	5.5073	4.71618	4.99609	3.911	3.73968	5.65377
ENSG00000278627.1_6	AC005962.1	0.156547	0	0.137434	0	0.245312	0.17219
ENSG00000287337.1_2	AC005962.2	0	0.0497807	0	0	0	0
ENSG00000270324.1_5	AC005972.1	0	0	0	0	0	0
ENSG00000272164.1_5	AC005972.2	0	0	0	0	0	0
ENSG00000283538.3_6	AC005972.3	0.0341138	0.0250401	0	0.218033	0.320742	0.0375226
ENSG00000266869.2_6	AC005993.1	0	0	0	0	0	0
ENSG00000241456.1_6	AC005996.1	0	0	0	0	0	0
ENSG00000287744.1_1	AC005998.1	0	0	0	0	0	0
ENSG00000229403.1_6	AC005999.1	0	0	0	0	0	0
ENSG00000285741.1_2	AC005999.2	0	0	0	0	0	0
ENSG00000177418.2_5	AC006001.1	0.215335	0	0	0.458759	1.0123	0
ENSG00000226824.7_7	AC006001.2	0.190569	0.223809	0.301145	0.730794	0.895873	0.503066
ENSG00000229180.7_5	AC006001.3	1.19237	1.06806	0.958082	2.21736	2.47017	2.05618
ENSG00000275400.1_5	AC006001.4	0	0	0	0	0	0
ENSG00000231515.1_7	AC006003.1	0	0	0	0	0	0
ENSG00000236795.1_5	AC006004.1	0	0	0	0	0	0
ENSG00000271611.1_5	AC006006.1	0	0	0	0	0	0
ENSG00000230746.2_3	AC006007.1	0	0	0	0	0	0
ENSG00000286912.1_1	AC006008.1	0	0	0	0	0	0
ENSG00000244563.1_5	AC006011.1	0	0	0	0	0	0
ENSG00000274010.1_5	AC006011.2	0	0	0	0	0	0
ENSG00000236531.2_7	AC006013.1	0	0	0	0	0	0
ENSG00000226401.3_5	AC006015.1	0	0	0	0	0	0
ENSG00000229591.1_6	AC006017.1	5.76316	5.56612	3.86123	2.90797	4.04017	3.83678
ENSG00000203335.5_7	AC006019.1	0	0	0	0.0534936	0	0
ENSG00000233363.1_6	AC006019.2	0	0	0	0	0	0
ENSG00000270114.1_6	AC006019.3	0	0	0	0	0	0
ENSG00000226636.1_5	AC006020.1	0	0	0	0	0	0
ENSG00000223419.1_5	AC006022.1	0	0	0	0	0	0
ENSG00000270577.1_5	AC006023.1	0	0	0	0	1.85262	1.3004
ENSG00000273444.1_5	AC006023.2	0	0	0	3.90632	1.91549	0
ENSG00000224785.1_5	AC006026.1	0	0.0415529	0	0.120605	0	0
ENSG00000228953.1_5	AC006026.2	0	0	0	0	0	0
ENSG00000234286.1_6	AC006026.3	0	4.19132	2.5065	4.56192	0	0.785088
ENSG00000272638.1_6	AC006027.1	6.1985	7.07746	10.1579	7.92334	7.98637	8.18145
ENSG00000231357.1_5	AC006028.1	0	0	0	0	0	0
ENSG00000264324.1_8	AC006030.1	11.9843	11.7882	12.4341	7.09222	8.03036	9.52023
ENSG00000231916.1_5	AC006033.1	0.479195	1.05521	0.210346	3.57315	0	0.263539
ENSG00000272908.1_6	AC006033.2	3.11185	3.27394	2.4132	1.7679	2.11307	1.93958
ENSG00000226442.2_6	AC006037.1	0	0	0	0	0	0
ENSG00000286130.1_2	AC006040.1	0	0	0	0	0	0
ENSG00000229379.1_3	AC006041.1	0	0	0	0	0	0.342279
ENSG00000286376.1_1	AC006041.2	0	0	0	0	0	0
ENSG00000227719.1_6	AC006042.1	1.75309	2.28763	2.39409	0.829968	1.83141	2.14251
ENSG00000233108.1_6	AC006042.2	0.359396	0.791408	0.631037	1.53135	0.563181	2.96481
ENSG00000233264.2_5	AC006042.3	0.0694817	0	0.0609988	0.592108	0.435516	0.611396
ENSG00000234141.1_6	AC006042.4	0	0.108266	0	0	0	0
ENSG00000285892.1_2	AC006043.1	0	0	0	0	0	0
ENSG00000235886.1_6	AC006055.1	0	0	0	0	0	0
ENSG00000261786.1_6	AC006058.1	0	0	0	0	0.189394	0.0664699
ENSG00000271192.1_6	AC006058.2	0	0	0	0	0	0
ENSG00000272121.1_6	AC006058.3	0	0	0	0	0.299239	0.420085
ENSG00000280435.1_5	AC006058.4	0	0	0	0	0	0
ENSG00000230084.6_6	AC006059.1	1.74336	2.31786	0.779696	2.94327	2.93805	3.90748
ENSG00000280571.2_6	AC006059.2	0	0	0	0	0	0
ENSG00000285539.1_2	AC006059.3	0	0	0	0	0	0
ENSG00000287417.1_1	AC006059.4	0	0	0	0	0	0
ENSG00000287629.1_1	AC006059.5	1.4087	1.33813	1.43677	0.441347	0.941416	0.957021
ENSG00000287171.1_1	AC006062.1	0	0	0	0.0533493	0	0
ENSG00000255608.1_7	AC006063.1	0	0	0	0	0	0
ENSG00000284513.1_5	AC006063.2	0	0	0	0	0	0
ENSG00000286866.1_1	AC006063.3	0	0	0	0	0	0
ENSG00000287835.1_1	AC006063.4	0	0	0	0	0	0
ENSG00000245667.2_6	AC006064.1	0.182265	0.401357	0.160013	1.55323	0.285613	0.200478
ENSG00000247853.2_6	AC006064.2	17.7551	20.197	19.5863	20.6955	23.0883	22.6989
ENSG00000255966.1_6	AC006064.3	0.21398	0	1.12714	3.19111	1.34124	0.941448
ENSG00000269968.1_6	AC006064.4	4262.94	3806	4220.67	2792.35	2776.65	2702.4
ENSG00000276232.1_7	AC006064.5	0	0.302096	0	0.876821	0	0
ENSG00000285238.2_5	AC006064.6	0	0	0	0	0	0
ENSG00000255853.1_5	AC006065.1	0	0	0	0	0	0
ENSG00000255900.1_5	AC006065.2	0	0	0	0	0	0
ENSG00000255944.1_7	AC006065.3	0	0	0	0	0	0
ENSG00000256732.1_8	AC006065.4	0	0	0	0	0	0
ENSG00000278866.1_6	AC006065.5	0	0	0	0	0	0
ENSG00000279171.1_5	AC006065.6	0	0	0	0	0	0
ENSG00000225563.2_3	AC006076.1	0	0	0	0	0	0
ENSG00000270892.1_5	AC006077.1	0	0	0	0	0.466307	0
ENSG00000279799.1_6	AC006077.2	0.670035	0.163939	0.196077	2.85495	2.4499	2.21096
ENSG00000261938.1_6	AC006111.1	8.99693	12.0692	11.1669	11.8971	9.23685	7.8485
ENSG00000263235.1_7	AC006111.2	1.62469	1.19255	1.51023	1.22164	2.09663	2.20751
ENSG00000276754.1_6	AC006111.3	0	0	0	0	0	0
ENSG00000286635.1_1	AC006112.1	0	0	0	0	0	0
ENSG00000268407.1_6	AC006115.1	0	0	0	0	0	0
ENSG00000286125.1_2	AC006115.2	0	0	0	0.0900095	0.0496538	0.0348531
ENSG00000266907.1_5	AC006116.1	0.611189	0.379603	0.53657	0.600972	1.10509	0.568837
ENSG00000267776.1_7	AC006116.10	0	0.2579	0	0	0	0.579695
ENSG00000285996.1_2	AC006116.11	0.122458	0.134829	0.0806304	0.26089	0.527707	0.437756
ENSG00000266932.1_5	AC006116.2	0.103308	0.379149	0.816261	0	0.323772	0
ENSG00000267145.1_5	AC006116.3	0.282738	0.622603	0.496439	0	0.443056	0.621981
ENSG00000267192.1_6	AC006116.4	0	0.165752	0	0	0	0.49676
ENSG00000267298.1_7	AC006116.5	0.182591	0.134025	0.160299	0	0	0
ENSG00000267429.1_7	AC006116.6	0.0925373	0	0	0	0	0
ENSG00000267459.1_5	AC006116.7	0	0.0991004	0	0	0	0.297004
ENSG00000267549.6_7	AC006116.8	0.235378	0.502607	0.262998	0.364699	0.268249	0.235362
ENSG00000267606.1_7	AC006116.9	0	0	0	0	0	0.215899
ENSG00000213970.4_5	AC006122.1	0.102892	0	0	0.219205	0.322466	0.452692
ENSG00000279716.1_5	AC006128.1	12.4744	11.7725	13.7567	25.2668	24.3622	21.8993
ENSG00000267063.1_6	AC006130.1	0	0.134991	0.161455	0	0	0.202284
ENSG00000267398.1_5	AC006130.2	0	0.229816	0	0	0	0
ENSG00000278813.1_5	AC006133.1	0	0	0	0	0	0
ENSG00000264895.1_7	AC006141.1	0	0	0	0	0	0
ENSG00000233433.1_5	AC006144.1	0	0	0	0	0	0
ENSG00000287379.1_1	AC006144.2	0	0	0	0	0	0
ENSG00000223770.5_6	AC006145.1	0	0	0	0	0	0
ENSG00000258660.1_6	AC006146.1	1.32557	2.05408	1.29303	1.56892	2.53878	1.45802
ENSG00000242593.7_7	AC006148.1	0	0	0	0.0104529	0.0153769	0
ENSG00000243574.2_6	AC006148.2	0	0	0	0	0	0
ENSG00000226323.1_5	AC006150.1	0	0	0	0	0	0
ENSG00000273299.1_7	AC006153.1	0	0	0	0	0	0
ENSG00000278847.1_6	AC006157.1	0	0	0	0	0	0
ENSG00000275310.1_5	AC006158.1	0	0	0	0	0	0
ENSG00000286120.1_1	AC006158.2	0	0	0	0	0	0
ENSG00000286173.1_1	AC006158.3	0	0	0	0	0	0
ENSG00000235427.1_6	AC006159.1	0	0	0	0	0.414361	0.290849
ENSG00000243220.1_7	AC006159.2	0	0	0	0	0	0
ENSG00000249502.3_7	AC006160.1	0.191858	0.176034	0.0421087	2.35028	0.751613	2.11029
ENSG00000283219.1_5	AC006160.2	0	0	0	0	0	0
ENSG00000238090.1_5	AC006195.1	0	0	0.194165	0	0	0
ENSG00000257128.1_5	AC006197.1	0	0	0	0	0	0
ENSG00000286591.1_1	AC006197.2	0.0484196	0.142163	0	0.103155	0	0
ENSG00000257629.1_5	AC006199.1	0	0	0	0	0	0
ENSG00000255825.1_6	AC006205.1	0	0	0	0	0	0
ENSG00000256020.1_7	AC006205.2	0	0	0	0	0.428802	0
ENSG00000256146.1_7	AC006206.1	0	0	0	0	0	0
ENSG00000256417.1_7	AC006206.2	0	0	0	0	0	0
ENSG00000283138.1_6	AC006207.1	0.143154	0.105077	0	0.609963	0	0
ENSG00000223391.2_5	AC006210.1	0	0	0	0	0	0
ENSG00000238247.2_5	AC006210.2	0	0	0	0	0	0
ENSG00000266921.2_7	AC006213.1	2.02865	1.82244	2.49869	4.83799	4.12787	4.99559
ENSG00000267058.1_8	AC006213.2	0	0	0	0.297472	0.218801	0.460743
ENSG00000267191.2_7	AC006213.3	0	0.081835	0.146817	0.118761	0.087353	0.12263
ENSG00000277806.1_7	AC006213.4	1.60991	1.53621	2.40272	3.42984	1.51366	1.23955
ENSG00000278492.1_7	AC006213.5	1.41762	1.56083	0.622273	0.755041	2.77679	0.389818
ENSG00000278917.1_7	AC006213.6	0	0	0.0428846	0.156103	0.344458	0.107459
ENSG00000286613.1_1	AC006213.7	0	0	0	0	0.551528	0
ENSG00000287778.1_1	AC006230.1	0	0	0	0.0257126	0	0
ENSG00000262961.1_5	AC006236.1	0	0	0	0	0	0
ENSG00000271392.1_6	AC006237.1	0	0	0.186682	0	0	0.467782
ENSG00000272799.1_6	AC006238.1	0	0	0	0.407213	0	0.420478
ENSG00000285653.1_2	AC006238.2	0	0	0	0	0	0
ENSG00000274578.1_7	AC006249.1	0	0	0	0	0	0
ENSG00000243224.1_6	AC006252.1	0.370821	0.272189	0.406936	0.395008	0.290542	0.611813
ENSG00000243696.5_7	AC006254.1	0.0322288	0.0354847	0.0565881	0.137323	0.176761	0.194971
ENSG00000270941.1_5	AC006254.2	0	0	0	0	0	0.402393
ENSG00000271137.1_5	AC006254.3	0	0	0	0	0.180931	0.127
ENSG00000268460.2_7	AC006262.1	0	0	0	0	0.022423	0
ENSG00000269729.1_6	AC006262.2	0	0	0	0	0	0
ENSG00000269745.1_6	AC006262.3	0	0	0	0	0	0
ENSG00000264513.1_6	AC006270.1	0	0	0	0	0	0
ENSG00000264529.1_5	AC006270.2	0	0	0	0	0	0
ENSG00000272383.1_5	AC006270.3	0	0	0	0	0	0
ENSG00000268316.1_7	AC006272.1	0	0	0	0	0	0.203383
ENSG00000269483.2_6	AC006272.2	0	0	0	0	0	0
ENSG00000272473.1_6	AC006273.1	0	0	0.208147	0.252557	0	0.391176
ENSG00000279452.1_5	AC006277.1	0.316983	0.279205	0.50091	0.405189	0.993436	0.557852
ENSG00000260970.1_7	AC006288.1	0	0	0	0	0	0
ENSG00000248425.1_6	AC006296.1	0	0	0	0	0	0
ENSG00000251412.1_6	AC006296.2	0	0	0	0	0	0
ENSG00000287360.1_1	AC006296.3	0	0	0	0	0	0
ENSG00000246225.7_6	AC006299.1	0	0.0280652	0.0503506	0	0	0
ENSG00000206129.4_7	AC006305.1	0	0	0	0	0	0
ENSG00000267399.1_7	AC006305.2	0	0	0	0	0	0
ENSG00000267732.2_6	AC006305.3	0	0	0	0	0	0
ENSG00000230785.2_5	AC006326.1	0	0	0	0	0	0
ENSG00000233619.1_5	AC006328.1	0	0	0	0	0	0
ENSG00000284380.1_4	AC006328.2	0	0	0	0	0	0
ENSG00000232445.2_6	AC006329.1	0.720176	1.0252	0.938798	0.976371	1.16273	1.10419
ENSG00000278683.1_5	AC006329.2	0	0	0	0	0	0
ENSG00000280388.1_5	AC006330.1	0.102736	0.113115	0.0450968	0.218874	0.321979	0.452009
ENSG00000230442.5_6	AC006333.1	0	0	0	0	0	0
ENSG00000272686.1_6	AC006333.2	0.5349	0.820942	0.554976	1.13958	0.533398	0.588349
ENSG00000235094.3_6	AC006335.1	0	0	0	0	0	0
ENSG00000278197.1_5	AC006338.1	0	0	0	0	0	0
ENSG00000278602.1_5	AC006338.2	0	0	0	0	0	0
ENSG00000286565.1_1	AC006348.1	0	0	0	0	0	0
ENSG00000258513.1_5	AC006349.1	0	0	0	0	0	0
ENSG00000229110.1_5	AC006355.1	0	0	0	0	0	0
ENSG00000281120.1_6	AC006355.2	0	0	0	0	0	0.708313
ENSG00000230033.1_6	AC006357.1	0	0	0	0	0.301211	0
ENSG00000261778.1_5	AC006362.1	0	0	0	0	0	0
ENSG00000270611.1_5	AC006363.1	0	0	0	0	0	0
ENSG00000287554.1_1	AC006364.1	0	0	0.0265424	0.064411	0	0
ENSG00000244000.1_5	AC006366.1	0	0	0	0	0	0
ENSG00000236213.2_6	AC006369.1	11.5362	11.6485	10.8475	20.0859	15.875	18.9367
ENSG00000236572.1_6	AC006369.2	0	0	0	0	0	0
ENSG00000223872.2_6	AC006372.1	0.211541	0.310549	0.232143	0.563346	0.828722	0.581698
ENSG00000233191.2_6	AC006372.2	2.0646	2.60468	1.3594	1.23708	1.51653	1.63221
ENSG00000234210.1_6	AC006372.3	0.378125	0.38857	0.420484	0.375935	0.19751	0.332727
ENSG00000236861.6_6	AC006378.1	0.32097	0	0	0.341905	0.502966	0
ENSG00000271027.1_5	AC006380.1	0	0	0	0	0	0
ENSG00000274899.1_5	AC006386.1	0	0	0	0	0	0
ENSG00000279115.2_4	AC006386.2	0	0	0	0	0	0
ENSG00000243193.4_7	AC006387.1	0	0	0	0.099293	0	0
ENSG00000251638.1_5	AC006390.1	0	0	0	0	0	0
ENSG00000286487.1_1	AC006398.1	0	0	0	0	0	0
ENSG00000248851.1_5	AC006427.1	0	0	0	0	0	0
ENSG00000262456.1_6	AC006435.1	3.35437	5.55744	5.63726	5.51286	7.80944	6.85202
ENSG00000263345.1_6	AC006435.2	11.5799	12.9319	11.4732	11.8065	11.9245	12.828
ENSG00000274758.1_6	AC006435.3	0	0	0	0	0	0
ENSG00000279872.1_6	AC006435.4	0	0	0	0	0	0
ENSG00000280280.1_6	AC006435.5	0	0	0	0	0	0
ENSG00000263466.1_6	AC006441.1	0	0	0	3.48321	3.66003	1.79834
ENSG00000265428.1_5	AC006441.2	0	0	0	0	0	0
ENSG00000265784.1_6	AC006441.3	64.2405	65.3906	67.2055	49.5942	48.7546	45.0548
ENSG00000266588.1_6	AC006441.4	0	0	0	0	0	0
ENSG00000277426.1_5	AC006441.5	0	0	0	0	0	0
ENSG00000242209.1_5	AC006445.1	0	0	0	0	0	0
ENSG00000249148.2_5	AC006445.2	0	0	0	0	0	0
ENSG00000286297.1_1	AC006445.3	0	0	0	0	0	0
ENSG00000275532.1_6	AC006449.2	0.210018	0.770781	0.368754	4.47431	2.96191	3.00304
ENSG00000275665.1_6	AC006449.3	22.6618	23.2877	15.916	11.5871	20.1705	20.1404
ENSG00000277182.1_6	AC006449.5	0	0.0357102	0.128132	0.310941	0.686125	0.267559
ENSG00000277969.1_6	AC006449.6	0.489005	0.456829	0.31222	2.0836	1.04493	1.46691
ENSG00000279119.1_4	AC006449.7	0	0	0	0	0	0
ENSG00000231227.1_7	AC006450.1	0	0.162869	0.194798	0	0	0.24406
ENSG00000234921.1_6	AC006450.2	6.32439	6.4475	6.16918	10.8539	6.88224	7.9225
ENSG00000236668.2_6	AC006450.3	0	0.0698229	0.0417555	0.405315	0.298124	0.156945
ENSG00000285904.1_2	AC006452.1	0	0	0	0	0.0392884	0
ENSG00000283132.1_5	AC006453.1	0	0	0	0	0	0
ENSG00000283196.2_5	AC006453.2	0	0	0.113093	0.182963	0.134576	0.141692
ENSG00000283214.1_5	AC006453.3	0	0	0	0	0	0
ENSG00000283427.1_5	AC006453.4	0	0	0	0	0	0
ENSG00000226587.1_7	AC006455.1	0	0	0	0	0	0
ENSG00000227545.1_5	AC006455.2	0	0	0	0	0	0
ENSG00000227923.1_5	AC006455.3	0	0	0	0	0	0
ENSG00000229301.1_6	AC006455.4	0	0	0	0	0	0
ENSG00000230000.3_6	AC006455.5	0	0	0	0	0	0
ENSG00000232165.1_5	AC006455.6	0	0	0	0	0	0
ENSG00000236638.1_5	AC006455.7	0	0	0	0	0	0
ENSG00000244550.1_7	AC006455.8	0	0	0	0	0	0
ENSG00000230132.1_5	AC006457.1	0	0	0	0	0	0
ENSG00000227489.1_6	AC006458.1	0	0	0	0	0	0
ENSG00000286908.1_1	AC006459.1	0	0	0	0	0	0
ENSG00000228509.5_6	AC006460.1	6.71385	6.65955	5.49591	6.76516	4.69167	5.48864
ENSG00000228568.1_5	AC006461.1	0	0	0	0	0	0
ENSG00000225795.1_5	AC006463.1	0	0	0	0	0	0
ENSG00000232887.1_5	AC006466.1	0	0	0	0	0	0
ENSG00000286987.1_1	AC006478.1	0	0	0	0	0	0
ENSG00000287039.1_1	AC006478.2	0	0	0	0	0	0
ENSG00000228019.1_5	AC006480.1	0	0	0	0	0.42313	0
ENSG00000273448.1_6	AC006480.2	0.229025	0.0560358	0.335106	1.78906	1.19628	1.34352
ENSG00000228675.1_3	AC006482.1	0	0	0	0	0	0.411237
ENSG00000228974.5_5	AC006483.1	0	0	0	0	0	0.717365
ENSG00000272719.1_6	AC006483.2	0	0	0	0.844473	0.621139	0.871982
ENSG00000223841.1_5	AC006484.1	0	0	0	0	0	0
ENSG00000268643.1_7	AC006486.1	0	0	0	0	0	0
ENSG00000279539.1_5	AC006486.2	0.185664	0.3407	0.0814982	0.791093	1.09102	0.714755
ENSG00000249906.1_7	AC006487.1	0	0	0	8.19228	7.72863	3.95373
ENSG00000250310.2_7	AC006487.2	0	0	0	0	0	0
ENSG00000248777.1_5	AC006499.1	0	0	0	0	0	0.13208
ENSG00000250074.1_5	AC006499.2	0	0	0	0	0	0
ENSG00000250505.1_2	AC006499.3	0	0	0	0	0	0
ENSG00000250573.1_5	AC006499.4	0	0	0	0	0	0
ENSG00000251278.1_5	AC006499.5	0	0	0	0	0	0
ENSG00000251296.1_5	AC006499.6	0	0	0	0	0	0
ENSG00000251338.1_5	AC006499.7	0	0	0	0	0	0
ENSG00000271544.1_5	AC006499.8	0	0	0	0	0	0
ENSG00000261770.1_7	AC006504.1	0.0835259	0.122619	0.0244428	0.118632	0.130886	0.122496
ENSG00000266977.2_7	AC006504.2	0	0	0	0	0	0.252571
ENSG00000267264.1_5	AC006504.3	0.58548	0.573001	0.514	0	1.22328	0.643983
ENSG00000267389.2_5	AC006504.4	0	0	0	0	0	0
ENSG00000267575.7_7	AC006504.5	0.994526	0.97333	0.942702	1.76565	1.63749	1.20488
ENSG00000267768.1_5	AC006504.6	0	0	0	0	0	0
ENSG00000281468.1_6	AC006504.7	1.76812	1.88775	1.69337	2.05466	2.77067	2.47519
ENSG00000224058.2_5	AC006509.1	0	0	0	0	0	0
ENSG00000224443.1_5	AC006509.2	0	0	0	0	0	0
ENSG00000240739.1_5	AC006511.1	0	0	0	0	0	0
ENSG00000255581.1_5	AC006511.2	0	0	0	0	0	0
ENSG00000279865.1_5	AC006511.3	0.228982	0.168076	0	0.487833	0.269114	0.188897
ENSG00000282080.1_7	AC006511.4	0	0	0	0	0	0
ENSG00000284697.1_4	AC006511.5	0	0	0	0	0.144876	0.0508459
ENSG00000288043.1_2	AC006511.6	0	0	0	0	0.294013	0
ENSG00000239701.1_5	AC006512.1	0	0	0	0	0	0
ENSG00000257078.1_5	AC006512.2	0	0	0	0	0	0
ENSG00000241828.2_5	AC006517.1	0	0	0	0	0.487632	0
ENSG00000287713.1_1	AC006517.2	0	0	0	0.300348	0	0
ENSG00000256651.1_5	AC006518.1	0	0	0.0950236	0	0	0.119054
ENSG00000256682.2_5	AC006518.2	0	0	0	0	0	0.104435
ENSG00000287390.1_1	AC006525.1	0	0	0	0	0.0619455	0
ENSG00000240579.1_5	AC006529.1	0	0	0	0	0	0
ENSG00000258587.1_5	AC006530.1	0	0	0	0	0.280111	0
ENSG00000261342.1_5	AC006538.1	0.901552	1.1817	1.13069	0.823161	0.201821	0.495819
ENSG00000267001.1_9	AC006538.2	0	0	0	0	0	0
ENSG00000276097.1_1	AC006538.3	0.353179	0	0	0	0.553437	0
ENSG00000240673.1_5	AC006539.1	0	0	0	0	0	0
ENSG00000268070.1_5	AC006539.2	0.713766	0.785873	0	0.760321	0	0.196272
ENSG00000236540.7_7	AC006547.1	4.72748	4.03186	4.78274	2.97353	3.38654	4.55608
ENSG00000243762.1_7	AC006547.2	27.3606	25.7804	26.4052	28.525	39.2256	28.6005
ENSG00000268292.1_7	AC006547.3	21.184	23.7739	26.8976	13.0546	12.3455	15.5981
ENSG00000225480.1_5	AC006548.1	0	0	0	0	0	0
ENSG00000270226.1_5	AC006548.2	0	0	0	0	0	0
ENSG00000285045.1_2	AC006548.3	0	0	0	0	0	0
ENSG00000267150.1_6	AC006557.1	0.470362	0.276202	0.495524	0.400833	0.884479	1.1382
ENSG00000267324.1_5	AC006557.2	0	0	0	0	0	0
ENSG00000267356.1_6	AC006557.3	1.38197	2.46352	1.90654	2.94422	2.78431	4.12589
ENSG00000267756.1_5	AC006557.4	0	0	0	0	0	0
ENSG00000270469.1_5	AC006557.5	0.125855	0.184759	0	0	0.197217	0.276862
ENSG00000279352.1_5	AC006557.6	0	0	0.103712	0.25168	0	0.129939
ENSG00000273368.1_7	AC006566.1	0	0	0	0	0	0
ENSG00000286649.1_1	AC006566.2	0	0	0	0	0	0
ENSG00000257105.1_6	AC006581.1	0	0	0	0	0	0
ENSG00000282022.1_6	AC006581.2	0	0	0	0.477916	0.703047	0
ENSG00000261882.1_5	AC006600.1	0	0	0	0	0	0
ENSG00000279606.1_6	AC006600.2	0	0	0	0	0	0
ENSG00000279918.1_2	AC006840.1	0	0	0	0	0	0
ENSG00000275314.1_5	AC006924.1	0	0	0	0	0	0
ENSG00000255977.1_5	AC006927.1	0	0	0	0	0	0
ENSG00000284327.1_4	AC006927.2	0	0	0	0	0	0
ENSG00000284522.1_4	AC006927.3	0	0	0	0	0.416519	0
ENSG00000284591.1_4	AC006927.4	0	0	0	0	0	0
ENSG00000285142.1_2	AC006927.5	0	0	0	0	0	0
ENSG00000269194.1_6	AC006942.1	0	0.144077	0.172322	1.67271	0.307583	0.215899
ENSG00000235328.1_5	AC006946.1	0.933554	0.456829	0.273193	1.32592	0.975264	0.342279
ENSG00000273203.1_6	AC006946.2	1.21553	0.918458	0.87881	1.67563	0.728288	0.943756
ENSG00000273442.1_6	AC006946.3	0	0.198201	0	0	0	0.148502
ENSG00000229330.2_4	AC006947.1	0	0	0	0	0	0
ENSG00000234457.1_5	AC006960.1	0	0	0	0	0	0
ENSG00000237400.1_6	AC006960.2	0	0	0	0	0	0
ENSG00000260070.1_6	AC006960.3	0	0	0	0	0	0
ENSG00000279587.1_5	AC006963.1	0	0	0	0	0.152037	0
ENSG00000224341.1_5	AC006965.1	0	0	0	0	0	0
ENSG00000229365.3_5	AC006967.1	0	0	0	0	0	0
ENSG00000236102.2_6	AC006967.2	0	0	0	0	0	0
ENSG00000269446.2_6	AC006967.3	0.280152	0.616907	0.491897	0.397899	0	0.616291
ENSG00000230191.1_5	AC006970.1	0	0	0	0	0	0
ENSG00000233028.1_5	AC006970.2	0.131025	0	0	0	0	0
ENSG00000285670.1_2	AC006970.3	0	0	0	0	0	0
ENSG00000218586.3_5	AC006971.1	0	0	0	0	0	0
ENSG00000285666.1_2	AC006972.1	0	0	0	0	0	0
ENSG00000283504.1_6	AC006974.1	0	0	0	0.434614	0	0.373976
ENSG00000283648.1_6	AC006974.2	0.166371	0	0.0730296	7.62056	3.12847	3.20242
ENSG00000235859.5_5	AC006978.1	5.4591	7.40699	8.71383	5.63894	5.44377	7.00536
ENSG00000281593.1_6	AC006978.2	0	0	0.134545	0	0	0
ENSG00000274445.1_5	AC006986.1	0	0	0	0	0	0
ENSG00000224518.2_5	AC006989.1	0	0	0	0	0	0
ENSG00000231063.1_2	AC006994.1	0	0.178593	0	0	0.190636	0
ENSG00000279317.2_2	AC006994.2	0	0	0	0.0487451	0.0717074	0
ENSG00000213542.3_5	AC007000.1	0.2571	0	0.112856	0	0	0.28279
ENSG00000225726.1_5	AC007000.2	0	0	0	0.893025	0	0.230529
ENSG00000259628.1_7	AC007000.3	0	0	0	0	0	0
ENSG00000267055.1_6	AC007001.1	0	0	0	0	0	0
ENSG00000231183.4_4	AC007003.1	0	0	0	0	0	0
ENSG00000244239.1_6	AC007009.1	0	0	0	0	0	0
ENSG00000259963.1_5	AC007012.1	0	0	0	0	0	0
ENSG00000278975.1_6	AC007012.2	0	0	0	0	0	0
ENSG00000262020.1_6	AC007014.1	0	0	0	0.356478	0.262202	0.184045
ENSG00000274038.1_7	AC007014.2	0	0.156409	0	0	0	0.234379
ENSG00000249930.1_5	AC007016.1	0	0	0	0	0	0
ENSG00000271185.1_6	AC007029.1	0	0.478722	0.286285	0	0	0
ENSG00000273320.1_6	AC007032.1	0.120506	0	0.105794	0.513463	0.37767	0
ENSG00000227017.1_6	AC007036.1	0	0.222314	0	0	0	0
ENSG00000230751.1_7	AC007036.2	0	0	0	0	0	1.02762
ENSG00000251660.1_7	AC007036.3	0	0	0	0	0	0
ENSG00000229127.2_6	AC007038.1	0.0844939	0.310099	0.0741782	0.630034	0.529613	0.8829
ENSG00000272807.1_6	AC007038.2	1.24137	1.31616	3.26945	2.35083	3.02595	2.57912
ENSG00000228384.4_6	AC007040.1	9.62911	11.9369	11.6471	5.01461	7.37684	5.41333
ENSG00000258881.6_6	AC007040.2	0	0	0	0	0.0359342	0.050446
ENSG00000235411.1_5	AC007041.1	0	0	0	0	0.138479	0.194403
ENSG00000237358.1_5	AC007064.1	0	0	0	0	0	0
ENSG00000237689.1_6	AC007064.2	0	0	0	0	0	0
ENSG00000237835.1_5	AC007064.3	0	0	0	0	0	0
ENSG00000283535.1_5	AC007064.4	0	0	0	0	0	0
ENSG00000213216.2_5	AC007066.1	0.267897	0.19664	0	0	0	0.883997
ENSG00000261094.2_6	AC007066.2	0.534391	0.252161	0.402127	2.52094	1.19628	1.17558
ENSG00000286718.1_1	AC007066.3	0	0	0	0	0	0
ENSG00000213443.2_5	AC007068.1	0	0	0	0	0	0
ENSG00000256912.1_5	AC007068.2	0	0	0.226854	0.550511	0	0
ENSG00000223838.2_3	AC007091.1	0	0	0	0	0	0
ENSG00000285673.1_2	AC007092.1	0	0	0	0	0	0
ENSG00000231609.7_6	AC007098.1	2.55633	3.36846	3.16356	5.18367	4.39192	3.69257
ENSG00000237162.1_5	AC007098.2	0	0	0	0	0	0
ENSG00000231172.2_5	AC007099.1	0	0	0	0	0	0
ENSG00000237293.1_5	AC007099.2	0	0	0	0	0	0
ENSG00000271955.2_7	AC007100.1	0	0	0	0	0	0
ENSG00000286604.1_1	AC007100.2	0	0	0	0	0	0
ENSG00000251410.2_3	AC007106.1	0	0	0	0	0	0
ENSG00000287389.1_1	AC007106.2	0	0	0	0	0	0
ENSG00000263004.2_6	AC007114.1	0.265113	0.291896	0.290933	0.282405	0.207719	0.218703
ENSG00000263089.1_6	AC007114.2	0.0476845	0	0.0837255	0.253973	0	0.0786739
ENSG00000258148.2_5	AC007115.1	0	0	0	0	0	0
ENSG00000250497.1_3	AC007126.1	0	0	0	0	0.0334539	0.0469641
ENSG00000229970.3_6	AC007128.1	0	0	0	0	0	0
ENSG00000272328.1_7	AC007128.2	0	0	0	0	0	0
ENSG00000286478.1_1	AC007130.1	0	0	0	0	0	0
ENSG00000285611.2_2	AC007132.1	0	0	0	0	0	0
ENSG00000267180.1_2	AC007136.1	0	0	0	0	0	0
ENSG00000262516.1_5	AC007151.1	0	0	0	0	0	0
ENSG00000261146.1_6	AC007159.1	0	0	0	0	0	0.0238563
ENSG00000176043.5_5	AC007160.1	0	0	0	0	0.50139	1.75968
ENSG00000234718.7_7	AC007161.1	0	0	0	0	0	0
ENSG00000270314.1_5	AC007161.2	0	0	0	0	0	0
ENSG00000283549.1_6	AC007161.3	0	0	0	0	0	0
ENSG00000230408.3_6	AC007163.1	15.3627	15.7187	11.7501	11.6536	12.2192	15.4896
ENSG00000231815.2_4	AC007179.1	0	0	0	0	0	0
ENSG00000233891.8_7	AC007179.2	0	0	0	0	0	0
ENSG00000270447.1_5	AC007179.3	0	0	0	0	0	0
ENSG00000224721.1_6	AC007182.1	0.330931	0.312311	0.581057	0.100719	0.296328	0.467999
ENSG00000242951.1_5	AC007182.2	3.80853	2.98189	4.23517	1.08185	2.78508	1.67564
ENSG00000279407.1_6	AC007191.1	0.886071	0.525315	0.448784	0.363024	0.694245	1.16204
ENSG00000268173.3_6	AC007192.1	0	0	0	0.0422893	0	0
ENSG00000269145.2_6	AC007192.2	3.30676	4.53079	4.45133	5.6359	3.10905	4.36462
ENSG00000268810.1_6	AC007193.1	2.96181	4.34803	6.2005	1.94153	2.85613	3.25777
ENSG00000269124.1_6	AC007193.2	0	0	0	0	0	0.237855
ENSG00000269151.1_6	AC007193.3	39.633	41.0466	45.2803	20.8198	35.732	26.8726
ENSG00000242444.3_5	AC007207.1	0	0	0	0	0	0
ENSG00000242329.1_5	AC007215.1	0	0	0	0	0	0.406767
ENSG00000260488.1_6	AC007216.1	0	0	0	1.80908	1.8629	1.49441
ENSG00000261216.1_6	AC007216.2	0	0	0	2.8314	2.49911	2.04655
ENSG00000261560.1_7	AC007216.3	0.20482	0.400909	0.359628	0.58181	0.213971	0.450573
ENSG00000263307.1_6	AC007216.4	0.181617	0.399928	0.159444	1.5477	2.56137	0.799058
ENSG00000277458.1_5	AC007216.5	0	0	0	0	0	0
ENSG00000260362.1_6	AC007218.1	0	0	0	0	0	0
ENSG00000283221.1_2	AC007218.2	0	0	0	0	0	0
ENSG00000287830.1_1	AC007218.3	0	0	0	0	0	0
ENSG00000263033.2_6	AC007220.1	0.0967475	0	0	0.206115	0	0
ENSG00000287121.1_1	AC007220.2	0	0.124659	0	0	0	0
ENSG00000283003.2_7	AC007221.1	0	0	0	0	0	0
ENSG00000287340.1_2	AC007222.2	0	0	0	0	0	0
ENSG00000260835.1_7	AC007223.1	0	0	0	0	0	0
ENSG00000260764.1_5	AC007224.1	0	0	0	0	0	0
ENSG00000279357.1_5	AC007224.2	0	0.440705	0.351401	0	0.627228	0
ENSG00000260782.1_5	AC007225.1	0	0.0816121	0	0.355313	0.261345	0
ENSG00000261725.1_5	AC007225.2	0	0	0	0	0	0
ENSG00000267544.1_5	AC007229.1	0.990957	0.181844	0.65248	0	0	0
ENSG00000226230.1_5	AC007237.1	0	0	0	0	0	0
ENSG00000231043.3_2	AC007238.1	0	0.0860654	0.154407	0	0.367474	0
ENSG00000285872.1_4	AC007240.3	0.54553	0.0800854	0.0478927	0	0.170971	0.240016
ENSG00000282909.2_6	AC007241.2	0	0	0	0	0	0
ENSG00000286265.1_1	AC007244.1	0	0	0	0	0	0
ENSG00000273063.1_6	AC007250.1	0	0.443313	0	0	0.473205	0
ENSG00000235653.1_2	AC007253.1	0	0	0	0	0	0
ENSG00000223813.3_6	AC007255.1	0	0	0	0	0	0.155819
ENSG00000270196.1_5	AC007255.2	0	0	0	0	0	0
ENSG00000213090.2_5	AC007256.1	0.221487	0	0	0	0.0578457	0
ENSG00000271656.1_5	AC007262.1	0	0	0	0	0.498266	0
ENSG00000284959.2_3	AC007262.2	0	0.0174232	0.0208389	0.0252851	0.0743922	0.0130544
ENSG00000287184.1_1	AC007269.1	0	0	0	0	0	0
ENSG00000287771.1_1	AC007271.1	0	0	0	0	0	0
ENSG00000232719.1_6	AC007272.1	0	0	0	0.171357	0	0
ENSG00000223422.1_5	AC007274.1	0	0	0	0	0	0
ENSG00000236690.2_5	AC007274.2	0	0	0	0	0	0
ENSG00000275280.1_5	AC007274.3	0	0	0	0	0	0
ENSG00000278854.1_5	AC007275.1	0	0	0	0	0	0
ENSG00000213981.8_6	AC007277.1	0	0	0	0	0	0.0512872
ENSG00000234389.1_7	AC007278.1	0	0	0	0	0	0
ENSG00000236525.1_4	AC007278.2	0	0	0	0	0	0
ENSG00000230799.1_5	AC007279.1	0	0	0.107058	1.55879	1.33764	0.804786
ENSG00000234431.2_7	AC007283.1	0	0	0	0	0	0
ENSG00000235579.1_5	AC007283.2	0	0	0.454859	2.20763	1.62379	0.569887
ENSG00000227014.6_6	AC007285.1	0.863768	0.792524	0.379156	1.68686	1.40994	1.38553
ENSG00000231519.1_6	AC007285.2	0	0	0	0	0	0
ENSG00000267980.1_6	AC007292.1	17.2395	17.7759	18.0175	16.6149	14.1505	20.0155
ENSG00000269318.1_6	AC007292.2	2.92912	2.35675	3.4122	2.40013	1.50057	3.03594
ENSG00000269807.1_7	AC007292.3	9.43491	6.08593	7.02802	4.87287	12.0965	6.60398
ENSG00000257715.1_6	AC007298.1	12.9142	9.4792	9.56175	5.3037	4.38869	6.33217
ENSG00000257878.1_6	AC007298.2	1.18409	1.04297	0.623716	0.756792	0.556647	1.04193
ENSG00000272600.1_6	AC007308.1	9.0302	8.43602	7.44725	5.8298	4.28802	3.00986
ENSG00000224946.1_5	AC007312.1	0	0	0	0	0	0
ENSG00000234818.1_6	AC007314.1	27.4592	21.3489	21.7278	32.714	27.1762	25.6328
ENSG00000287468.1_1	AC007317.2	0	0	0	0	0	0
ENSG00000172974.11_5	AC007318.1	42.1714	37.1623	42.6169	26.1633	28.866	25.4864
ENSG00000273763.2_5	AC007318.2	6.29519	5.25568	4.68287	5.2213	4.29226	5.17996
ENSG00000224063.6_6	AC007319.1	0	0.0410295	0.245365	0	0	0.307414
ENSG00000227444.1_5	AC007322.1	0	0	0	0	0	0
ENSG00000229725.1_5	AC007322.2	0	0	0	0	0	0
ENSG00000237968.1_5	AC007322.3	0	0	0	0	0	0
ENSG00000251618.1_5	AC007322.4	0	0	0	0	0	0
ENSG00000271275.1_5	AC007326.1	0	0.327161	0	0	0	0
ENSG00000280418.1_6	AC007326.2	0	0	0	0.0286913	0	0.014813
ENSG00000283583.1_5	AC007326.3	0	0	0	0	0	0
ENSG00000283809.1_4	AC007326.4	0	0	0	0	0	0
ENSG00000284294.1_5	AC007326.5	0	0	0	0	0	0
ENSG00000228770.1_5	AC007327.1	0	0	0	0	0	0
ENSG00000229679.1_6	AC007327.2	0	0	0	0	0	0
ENSG00000260478.2_7	AC007333.1	0	0	0	0	0	0
ENSG00000260975.1_6	AC007333.2	0	0	0	0	0	0
ENSG00000261997.1_7	AC007336.1	0.0799911	0.0978578	0.117042	0.397639	0.668519	0.29328
ENSG00000274508.1_6	AC007336.2	0	0	0	0	0.287151	0
ENSG00000279030.1_6	AC007336.3	0	0	0	0	0	0
ENSG00000259926.1_7	AC007342.1	0	0	0	0	0	0
ENSG00000259962.1_5	AC007342.2	0	0	0	0	0	0
ENSG00000260078.3_5	AC007342.3	0.0472321	0	0	0	0	0.0519517
ENSG00000261804.2_6	AC007342.4	0	0	0	0	0	0.161073
ENSG00000262714.1_6	AC007342.5	0	0	0	0	0	0
ENSG00000279344.1_5	AC007342.6	6.96459	7.97143	5.63068	4.35909	4.43944	3.76534
ENSG00000279722.1_5	AC007342.7	0.0436751	0.0961745	0.115029	0	0.0684396	0
ENSG00000279741.1_5	AC007342.8	0	0	0	0	0	0
ENSG00000280027.1_5	AC007342.9	0	0	0	0	0	0
ENSG00000286845.1_1	AC007343.1	0	0	0	0	0	0
ENSG00000260850.2_6	AC007344.1	0	0	0	0	0	0
ENSG00000260258.2_5	AC007346.1	0	0	0	0	0	0
ENSG00000260939.1_5	AC007346.2	0	0	0	0	0	0
ENSG00000261049.2_6	AC007347.1	0	0.266619	0	0	0.569193	0
ENSG00000280454.1_1	AC007347.2	0	0	0	0	0	0
ENSG00000229424.1_6	AC007349.1	0	0	0	0	0	0
ENSG00000230831.1_6	AC007349.2	0	0	0	0	0	0.203016
ENSG00000235728.1_6	AC007349.3	0	0	0	0	0	0
ENSG00000272984.1_6	AC007349.4	0	0	0	0	0	0
ENSG00000286300.1_1	AC007350.1	0	0	0	0	0	0
ENSG00000236951.5_6	AC007359.1	0	0	0	0	0	0
ENSG00000225216.6_6	AC007362.1	0	0	0	0	0	0.0691729
ENSG00000270677.1_5	AC007363.1	0	0	0	0	0	0
ENSG00000231969.2_6	AC007364.1	1.04224	1.35189	1.04034	0.821261	1.09627	0.738086
ENSG00000226756.1_6	AC007365.1	0	0	0.142914	0.346813	0	0.358111
ENSG00000227791.3_5	AC007365.2	0	0	0	0	0	0
ENSG00000255595.5_8	AC007368.1	0	0	0	0	0	0
ENSG00000250098.1_6	AC007370.1	0	0	0	0	0	0
ENSG00000250371.1_6	AC007370.2	0	0	0	0	0	0
ENSG00000259164.1_7	AC007375.2	0	0	0	0	0	0
ENSG00000269883.1_8	AC007375.3	0	0	0	0	0	0
ENSG00000258566.2_5	AC007376.1	0	0	0	0	0	0
ENSG00000258569.1_7	AC007376.2	0.189016	0	0	0	0	0
ENSG00000273090.1_6	AC007378.1	0.640598	0.783681	0.562389	1.36476	4.68453	1.40922
ENSG00000228590.2_7	AC007381.1	0	0	0	0	0	0
ENSG00000279519.1_5	AC007382.1	0	0	0	0	0	0
ENSG00000159186.4_5	AC007383.1	0	0	0	0	0	0
ENSG00000227946.1_6	AC007383.2	2.07296	1.81141	1.21325	2.10301	1.54684	2.17152
ENSG00000231955.1_6	AC007383.3	4.19559	3.98228	4.31842	4.00691	3.17393	3.10307
ENSG00000237513.2_7	AC007384.1	0	0	0.0350439	0.0850417	0.437858	0.526872
ENSG00000227394.1_5	AC007386.1	0	0	0	0	0	0
ENSG00000224646.2_5	AC007387.1	0.680457	0	0	0	0	0
ENSG00000287687.1_1	AC007387.3	0	0	0	0	0	0
ENSG00000204929.13_7	AC007389.1	0.00826868	0.0424854	0.0145184	0.017616	0.0647858	0.0545695
ENSG00000223739.1_2	AC007389.2	0	0	0	0	0	0
ENSG00000235725.1_3	AC007389.3	0	0	0	0	0	0
ENSG00000237979.1_5	AC007389.4	0	0.188953	0.225996	0	0	0.283147
ENSG00000281920.1_6	AC007389.5	0.411567	0.100699	0.12044	0.292274	0	0
ENSG00000233159.1_5	AC007390.1	0	0	0	0	0	0
ENSG00000272054.1_7	AC007390.2	4.72366	3.30964	4.59464	7.66198	6.39268	5.9632
ENSG00000232028.1_6	AC007391.1	0	0	0.355584	0	0	0
ENSG00000287316.1_1	AC007391.3	0	0	0	0	0	0
ENSG00000223604.1_5	AC007394.1	0	0	0	0	0	0
ENSG00000231386.1_5	AC007395.1	0	0	0	0	0	0
ENSG00000231918.1_7	AC007402.1	0	0	0	0	0	0
ENSG00000287867.1_1	AC007402.2	0	0	0	0	0	0
ENSG00000223859.1_6	AC007403.1	0	0	0	0	0	0
ENSG00000234350.5_8	AC007405.1	0.04507	0.0441095	0.0923242	0.192039	0.0706255	0.0165245
ENSG00000235934.2_6	AC007405.2	0	0	0	0.0884669	0	0
ENSG00000239467.6_7	AC007405.3	0.140542	0.12895	0.0925376	0	0	0.0772927
ENSG00000255671.1_6	AC007406.1	0	0	0	0	0	0
ENSG00000255746.1_7	AC007406.2	0	0	0	0	0.317979	0
ENSG00000256540.1_6	AC007406.3	0	0	0	0.367317	0.135087	0
ENSG00000256577.2_6	AC007406.4	0	0.0979345	0	0	0.418152	0
ENSG00000261799.1_6	AC007406.5	1.06254	0.850826	0.678415	1.16614	0.706374	1.16872
ENSG00000235495.1_7	AC007422.1	0	0	0	0	0	0
ENSG00000271239.1_6	AC007423.1	0	0	0	0	0	0
ENSG00000257501.6_5	AC007424.1	0	0	0	0	0	0
ENSG00000263499.1_6	AC007431.1	0	0	0	0	0	0
ENSG00000266100.1_6	AC007431.2	0	0	0	0	0	0
ENSG00000280028.1_6	AC007431.3	0	0	0	0	0	0
ENSG00000286387.1_1	AC007432.1	0	0	0	0	0	0
ENSG00000227187.1_5	AC007435.1	0	0	0	0	0	0
ENSG00000264093.1_6	AC007448.2	0	0	0	0	0	0
ENSG00000264421.1_8	AC007448.3	0	0	0	0	0.420903	0
ENSG00000266473.1_7	AC007448.4	0.29628	0.543686	0	1.26242	2.08924	0.651772
ENSG00000285877.1_3	AC007448.5	0	0	0	0	0	0
ENSG00000256237.1_7	AC007450.1	1.08584	0	0	0	0	0
ENSG00000274551.1_5	AC007450.2	0	0	0	0	0	0.38713
ENSG00000277705.1_5	AC007450.3	0	0	0	0	0	0
ENSG00000278654.1_5	AC007450.4	0	0.142977	0	0	0	0
ENSG00000256708.1_5	AC007458.1	0	0	0	0	0	0
ENSG00000226506.6_6	AC007463.1	0	0	0	0	0	0
ENSG00000287641.1_1	AC007483.1	0	0	0	0	0	0
ENSG00000275710.1_6	AC007485.1	0	0	0	0	0	0
ENSG00000279059.1_6	AC007485.2	1.59195	0.853916	1.66636	2.08712	1.91894	1.81837
ENSG00000279427.1_5	AC007490.1	0	0	0	0	0	0
ENSG00000283258.2_3	AC007491.1	0	0	0	0	0	0
ENSG00000260573.4_7	AC007493.1	0	0	0	0	0	0
ENSG00000261393.1_6	AC007493.2	8.5413	7.83681	5.43642	3.63936	4.68453	4.22765
ENSG00000260012.1_5	AC007494.1	0	0	0	0	0	0
ENSG00000260744.1_6	AC007494.2	0	0	0	0	0	0
ENSG00000279509.1_5	AC007494.3	0	0	0	0.585334	0	0
ENSG00000260041.5_7	AC007495.1	0	0	0	0	0	0
ENSG00000260194.1_6	AC007496.1	0	0	0	0	0	0
ENSG00000261630.1_6	AC007496.2	0	0	0	0	0	0
ENSG00000280392.1_6	AC007496.3	0	0.0217601	0	0.126315	0	0.0326075
ENSG00000275191.1_7	AC007497.1	0	0	0	0	0	0.200121
ENSG00000287909.1_1	AC007497.2	0	0	0	0	0	0
ENSG00000258272.1_6	AC007513.1	0	0	0	0	0	0
ENSG00000256306.1_7	AC007527.1	0	0	0	0	0	0
ENSG00000277935.1_7	AC007527.2	0	0	0	0	0	0
ENSG00000286303.1_1	AC007528.1	0	0	0	0	0	0
ENSG00000255871.2_6	AC007529.1	0	0	0	0	0	0
ENSG00000283240.1_6	AC007529.2	0	0	0	0	0	0
ENSG00000261369.1_6	AC007533.1	0	0	0	0	0	0
ENSG00000287928.1_1	AC007535.1	0	0	0	0	0	0
ENSG00000255356.2_5	AC007536.1	0	0	0	0	0	0
ENSG00000242405.2_6	AC007537.1	0	0	0	0	0	0
ENSG00000257579.1_6	AC007540.1	0	0	0	0	0	0
ENSG00000260329.1_6	AC007541.1	0.347408	0.0510006	0	0	0.326637	0.152849
ENSG00000277595.1_7	AC007546.1	0.182591	0.134025	0.160299	0.778002	0	0
ENSG00000279360.1_6	AC007546.2	0	0	0	0	0	0
ENSG00000286220.1_1	AC007546.3	0.0463106	0	0	0.0986623	0.0725695	0
ENSG00000213155.4_5	AC007547.1	0	0	0	0	0	0
ENSG00000239805.1_5	AC007547.2	0	0	0	0	0	0
ENSG00000285546.1_1	AC007547.3	0	0	0	0	0	0
ENSG00000232736.1_5	AC007551.1	0	0	0.172654	0	0	0
ENSG00000256450.1_5	AC007552.1	0	0	0	0	0	0
ENSG00000256564.1_7	AC007552.2	0	0	0	0	0	0
ENSG00000235321.1_6	AC007556.1	0.664942	1.22019	0.875641	1.41662	1.56296	1.82846
ENSG00000227021.1_7	AC007557.1	0	0	0	0	0	0
ENSG00000231597.1_6	AC007557.2	0	0	0	0	0	0
ENSG00000236295.1_6	AC007557.3	0	0	0	0	0	0
ENSG00000237479.1_6	AC007557.4	0	0	0	0	0	0
ENSG00000235993.1_2	AC007559.1	0	0	0	0	0	0
ENSG00000238165.1_2	AC007560.1	0	0	0	0	0	0
ENSG00000235583.2_2	AC007562.1	0	0	0	0	0	0
ENSG00000229352.1_7	AC007563.1	0	0	0	0	0	0
ENSG00000236886.2_7	AC007563.2	0	0	0	0	0	0
ENSG00000237930.1_5	AC007563.3	0	0	0	0	0	0
ENSG00000244055.2_7	AC007566.1	0.789283	0.816351	0.724417	0.993628	1.06816	1.00627
ENSG00000270453.1_5	AC007566.2	0	0	0	0	0	0
ENSG00000224136.1_2	AC007568.1	0	0	0	0	0	0
ENSG00000257221.4_7	AC007569.1	0.14471	0.106219	0.084695	0.513827	0.30235	0.265283
ENSG00000255655.1_6	AC007570.1	0	0	0	0	0	0.186182
ENSG00000263279.1_6	AC007595.1	0	0	0	0	0	0
ENSG00000260723.1_7	AC007598.1	0	0	0	0	0	0
ENSG00000261394.1_6	AC007598.2	0	0	0	0	0	0
ENSG00000278979.1_6	AC007598.3	0	0	0	0	0	0
ENSG00000259866.1_5	AC007599.1	0	0	0	0.185223	0	0.0956283
ENSG00000262038.1_7	AC007599.2	0	0	0	0	0	0
ENSG00000175604.2_6	AC007601.1	0	0	0	0	0.081025	0
ENSG00000261293.1_6	AC007601.2	0	0	0	0	0	0
ENSG00000261751.1_6	AC007603.1	0	0	0	0	0	0
ENSG00000279842.1_5	AC007603.2	0	0	0	0	0	0
ENSG00000283365.1_5	AC007603.3	0	0	0	0	0	0
ENSG00000205414.1_6	AC007608.1	0.28938	0.394475	0.544394	0.616509	0.712586	0.454709
ENSG00000260029.2_6	AC007608.2	0	0	0	0	0.279133	0
ENSG00000260249.3_6	AC007608.3	0.310098	0.295901	0.258626	0.495485	0.388743	0.358138
ENSG00000278909.1_6	AC007608.4	0	0	0	0	0.0950629	0.0333633
ENSG00000259843.2_7	AC007610.1	3.68923	2.85839	3.59869	3.92985	6.7446	5.63593
ENSG00000260381.2_6	AC007610.2	5.67048	2.81231	3.63273	7.50959	7.44481	3.3714
ENSG00000261835.1_5	AC007610.3	0	0	0	0	0	0
ENSG00000279356.1_6	AC007610.4	0.0480323	0.246795	0.0843363	0.306991	0.225802	0.0528318
ENSG00000287444.1_1	AC007610.5	0	0	0	0	0	0.101692
ENSG00000260086.3_7	AC007611.1	0.0612657	0.0899399	0.107572	0	0	0.0336938
ENSG00000262420.3_6	AC007613.1	2.43676	2.68292	2.5188	2.00956	2.21716	2.7667
ENSG00000279249.3_6	AC007614.1	0	0.00269467	0	0	0.0115055	0
ENSG00000280189.1_5	AC007614.2	0	0	0	0	0	0
ENSG00000203648.3_5	AC007618.1	0	0	0	0	0	0
ENSG00000255670.1_6	AC007619.1	0	0.181844	0	0	0.388212	0
ENSG00000271370.1_5	AC007619.2	0	0	0	0	0	0
ENSG00000239255.1_5	AC007620.1	0	0	0	0	0	4.49071
ENSG00000242539.2_7	AC007620.2	10.2016	14.2043	11.5414	11.7632	12.8548	16.3688
ENSG00000272699.1_6	AC007620.3	0	0	0.180296	0.875057	0.965452	0.903563
ENSG00000270857.1_5	AC007621.1	0.233567	0	0	0	0	0
ENSG00000240441.1_5	AC007622.1	0.190782	0.140037	0	0	0.298959	0.419692
ENSG00000258136.2_6	AC007622.2	0.854577	1.725	1.31293	2.73095	2.25979	2.23243
ENSG00000264131.1_3	AC007631.1	0	0	0	0	0	0
ENSG00000256139.2_7	AC007637.1	0	0.246989	0	0	0	0
ENSG00000262079.1_6	AC007638.1	0	0	0	0	0	0.0636799
ENSG00000263096.1_6	AC007638.2	0	0	0	0	0	0
ENSG00000263680.2_6	AC007639.1	0	0	0	0	0	0.134775
ENSG00000286678.1_1	AC007649.1	0	0	0	0	0	0
ENSG00000235464.1_3	AC007652.1	0	0	0	0	0	0
ENSG00000286526.1_1	AC007652.2	0	0	0	0	0	0
ENSG00000287651.1_1	AC007652.3	0	0	0	0	0	0
ENSG00000256339.1_7	AC007655.1	0	0	0	0	0	0
ENSG00000286107.1_2	AC007655.2	0.0530778	0	0	0.113079	0.166348	0
ENSG00000257470.2_7	AC007656.1	0	0	0	0	0	0
ENSG00000258131.1_7	AC007656.2	0	0	0	0	0	0
ENSG00000279190.1_6	AC007656.3	0	0	0	0	0	0
ENSG00000286434.1_1	AC007656.4	0	0	0	0	0	0
ENSG00000161132.6_5	AC007663.1	0.329254	0.120839	0.216792	0.876821	0.644933	0.362154
ENSG00000249923.1_6	AC007663.2	0	0	0	0.195199	0.143576	0.100779
ENSG00000273139.1_6	AC007663.3	0	0	0.578111	2.33819	0	0.241436
ENSG00000273343.1_7	AC007663.4	1.77933	0.712392	1.42008	1.03384	0.760428	1.24544
ENSG00000236754.5_6	AC007666.1	0	0.0382245	0	0.554724	0.326415	0.171838
ENSG00000286195.1_2	AC007666.2	0.0680911	0.29988	0	0	0.5335	0.074895
ENSG00000274624.1_7	AC007671.1	0	0	0	0	0	0
ENSG00000267311.1_7	AC007673.1	0	0	0	0	0	0
ENSG00000226297.1_5	AC007677.1	0	0	0	0	0	0
ENSG00000225610.1_6	AC007679.1	0.784138	1.05521	0.688404	2.50585	4.09586	5.46245
ENSG00000237041.1_5	AC007679.2	0	0	0	0	0	0
ENSG00000270571.2_6	AC007681.1	0	0.0653752	0.0260638	0.0632495	0.0465222	0.0326549
ENSG00000224415.1_5	AC007683.1	0.172705	0	0	0.367939	0	0.189962
ENSG00000279482.1_5	AC007683.2	0	0	0	0	0	0
ENSG00000273035.1_8	AC007684.2	0	0.31413	0	0	0	0
ENSG00000182888.5_5	AC007685.1	0	0	0	0	0	0
ENSG00000243225.2_5	AC007686.1	0	0	0	0	0	0
ENSG00000258473.2_7	AC007686.2	0	0	0	0	0	0
ENSG00000273729.1_6	AC007686.3	0.585424	0.558623	0.591043	1.30957	0.825632	0.772705
ENSG00000285966.1_2	AC007686.4	0	0	0	0	0.0561796	0
ENSG00000287004.1_1	AC007686.5	0	0	0	0	0	0
ENSG00000270178.1_6	AC007687.1	0	0	0	0	0.526129	0
ENSG00000241352.3_6	AC007688.2	0.134478	0	0.354179	0.286498	0	0
ENSG00000256011.1_8	AC007688.3	0	0	0	0	0	0
ENSG00000233565.1_5	AC007690.1	0	0	0	0	0	0
ENSG00000287957.1_1	AC007695.1	0.105334	0.193292	0.0231185	0.561021	0.371385	0.405508
ENSG00000278256.1_5	AC007718.1	0	0	0	0	0	0
ENSG00000260616.6_6	AC007728.1	0.87774	0.552235	0.330248	1.86998	2.75087	2.20674
ENSG00000261644.2_7	AC007728.2	1.28746	1.18676	1.28799	2.16878	2.25206	1.97596
ENSG00000270120.1_7	AC007728.3	1.09457	0.401715	0.840819	2.62341	2.57281	2.25739
ENSG00000215493.3_6	AC007731.1	0.839084	0.30795	0.105235	0	0	0.329617
ENSG00000235578.1_7	AC007731.2	0.68656	0.503946	0.803653	0.48756	0.717234	0
ENSG00000236003.1_7	AC007731.3	0	0.114908	0	0.66703	0	0.344379
ENSG00000277971.1_7	AC007731.4	0	0	0	0	0	0
ENSG00000287446.1_1	AC007731.5	0	0	0	0	0	0
ENSG00000287524.1_1	AC007736.1	0	0	0	0	0	0
ENSG00000229087.1_5	AC007738.1	0	0	0	0	0	0
ENSG00000280257.1_6	AC007741.1	0	0	0	0	0	0
ENSG00000225896.1_5	AC007742.1	0	0	0	0	0	0
ENSG00000275578.1_5	AC007742.2	0	0	0	0	0	0
ENSG00000233251.8_5	AC007743.1	0	0.0342961	0.0615294	0.248857	0.109826	0.154179
ENSG00000271894.1_7	AC007744.1	0	0	0	0	0	0
ENSG00000259855.1_6	AC007749.1	0	0	0	0	0	0
ENSG00000287498.1_1	AC007749.2	0	0.0520458	0	0.226591	0.166665	0.0389954
ENSG00000236841.8_7	AC007750.1	0.0245534	0	0.0431115	0.680027	0.500183	0.43211
ENSG00000254644.1_5	AC007751.1	0	0	0	0	0	0
ENSG00000267213.4_6	AC007773.1	0	0.231234	0.0921885	0	0.329101	0.577509
ENSG00000267009.6_7	AC007780.1	0.0547872	0	0.0480984	0.116721	0	0.180785
ENSG00000267922.1_7	AC007785.1	0	0	0	0	0	0
ENSG00000268053.1_5	AC007785.2	0	0	0	0	0	0
ENSG00000268401.2_6	AC007785.3	0.030958	0.0227237	0	0	0	0.136206
ENSG00000267498.2_6	AC007786.1	0	0.04665	0	0	0	0
ENSG00000276251.1_6	AC007786.2	0	0.1866	0	0	0	0
ENSG00000276631.1_6	AC007786.3	0	0	0	0	0	0
ENSG00000287272.1_1	AC007786.4	0	0	0	0	0	0
ENSG00000267610.2_6	AC007787.1	0	0	0	0	0	0
ENSG00000226205.1_5	AC007790.1	0	0	0	0	0	0
ENSG00000280103.1_2	AC007792.1	0	0.186368	0.222904	0	0	0
ENSG00000267617.2_3	AC007795.1	0	0	0	0	0	0
ENSG00000260743.1_6	AC007823.1	0	0	0	0.138858	0	0.143381
ENSG00000249094.2_6	AC007834.1	0	0	0	0	0	0
ENSG00000256351.1_5	AC007834.2	0.297576	0	0	0	0	0
ENSG00000269069.1_5	AC007842.1	0.55064	0.881843	0.703147	1.81299	1.25507	0.880962
ENSG00000284837.1_3	AC007846.1	0	0	0	0	0.0878327	0
ENSG00000285471.1_2	AC007846.2	0	0	0	0	0	0
ENSG00000255983.1_6	AC007848.1	0	0	0	0	0	0
ENSG00000256218.1_6	AC007848.2	0	0	0	0	0	0
ENSG00000242795.2_7	AC007849.1	0	0	0	0	0	0
ENSG00000244381.1_5	AC007849.2	0.650118	0.318131	0.570747	0	0.339582	0.23836
ENSG00000262950.2_6	AC007861.1	0	0	0	0	0	0
ENSG00000263110.1_6	AC007861.2	0	0	0	0	0	0
ENSG00000254488.1_6	AC007876.1	0	0	0	0	0	0
ENSG00000287255.1_1	AC007877.1	0	0.469423	0.11229	0	2.20473	0
ENSG00000281195.1_7	AC007878.1	0.189601	0	0.166453	0	0	0.278062
ENSG00000224342.1_3	AC007879.1	0	0	0	0	0	0
ENSG00000225916.1_6	AC007879.2	0	0	0	0	0	0
ENSG00000234902.6_7	AC007879.3	0	0	0	0.198586	0	0.205055
ENSG00000240440.1_7	AC007879.4	0	0	0	0	0	0
ENSG00000233870.1_5	AC007881.1	0	0	0	0	0	0
ENSG00000236469.1_7	AC007881.2	0	0	0	0	0	0
ENSG00000272735.1_6	AC007881.3	0	0	0	0.35824	0.263498	0
ENSG00000224891.1_5	AC007899.1	2.23892	2.80346	0.693734	13.468	12.1763	15.7899
ENSG00000261291.1_7	AC007906.1	0	0	0	2.13188	0	0
ENSG00000277639.2_6	AC007906.2	0	0	0.0903755	0.109658	0	0.0566151
ENSG00000259759.1_6	AC007907.1	7.69475	9.96717	9.93429	4.33939	2.48249	3.2361
ENSG00000224611.1_5	AC007919.1	0	0	0	0	0.737066	0
ENSG00000231384.1_5	AC007919.2	0	0	0	0	0	0
ENSG00000198491.3_6	AC007920.1	0	0.0280179	0	0.0813207	0	0
ENSG00000283175.1_6	AC007920.2	0	0	0	0	0	0
ENSG00000264695.1_6	AC007922.1	0	0	0	0	0	0.244592
ENSG00000265094.1_7	AC007922.2	0	0	0	0	0	0
ENSG00000266489.3_6	AC007922.3	0	0	0	0	0	0
ENSG00000287611.1_1	AC007922.4	0	0	0	0.426794	0.156961	0.0367248
ENSG00000263567.1_6	AC007923.1	0	0	0	0	0	0
ENSG00000265863.1_5	AC007923.2	0	0	0	0	0	0
ENSG00000266448.1_5	AC007923.3	0	0	0	0	0	0
ENSG00000266877.1_6	AC007923.4	0	0	0	0	0	0
ENSG00000259920.1_6	AC007938.1	0	0	0	0	0	0
ENSG00000270823.1_6	AC007938.2	0.813759	0.711085	0.578331	0.412778	0.789393	0.639337
ENSG00000270953.1_6	AC007938.3	6.06186	5.17104	4.74645	4.18848	2.82404	2.88328
ENSG00000263863.1_3	AC007948.1	0	0	0	0	0	0
ENSG00000259268.2_4	AC007950.1	0	0	0	0	0	0
ENSG00000276651.1_4	AC007950.2	0	0	0	0.0926509	0	0.0956691
ENSG00000197665.7_6	AC007952.1	0	0	0	0	0	0
ENSG00000228157.4_6	AC007952.2	0	0	0	0	0	0
ENSG00000230197.6_7	AC007952.3	0	0	0	0	0	0
ENSG00000262202.4_6	AC007952.4	0.320467	0.235227	0.422012	6.486	2.76197	3.52489
ENSG00000262292.2_6	AC007952.5	0	0	0	0	0	0
ENSG00000262319.1_6	AC007952.6	0	0	0	0	0	0
ENSG00000263394.1_6	AC007952.7	0	0	0	0	0	0
ENSG00000266311.6_7	AC007952.8	0	0	0	0	0	0
ENSG00000266664.1_7	AC007952.9	0	0	0	0	0	0
ENSG00000225790.2_6	AC007953.1	0	0	0	0	0	0
ENSG00000270321.2_6	AC007953.2	0	0	0	0	0	0
ENSG00000258510.2_5	AC007954.1	0	0	0	0	0	0
ENSG00000258439.1_6	AC007956.2	0	0.414686	0	1.60481	0	1.86422
ENSG00000173357.12_5	AC007967.1	0	0	0	0	0	0
ENSG00000228207.1_2	AC007967.2	0	0	0	0	0	0
ENSG00000230025.1_5	AC007967.3	0	0	0	0	0	0
ENSG00000233762.3_5	AC007969.1	58.4554	56.148	61.7428	28.2152	24.3314	34.6598
ENSG00000234061.1_5	AC007969.2	0	0	0	0	0	0
ENSG00000253790.1_5	AC007991.1	0	0	0	0	0	0
ENSG00000253838.1_7	AC007991.2	0	0	0	0	0	0
ENSG00000253939.1_7	AC007991.3	0	0	0	0	0	0
ENSG00000254287.1_7	AC007991.4	0.168708	0	0	0.718848	0	1.1134
ENSG00000183663.6_5	AC007992.1	0	0	0	0	0	0
ENSG00000271349.1_5	AC007992.2	0	0	0	0	0	0
[truncated: 50,845 more rows]
