# Supplementary material for: The roles of nuclear orphan receptor NR2F6 in anti-viral innate immunity
Source: PLoS Pathog. 2024 Jun 3;20(6):e1012271. doi: 10.1371/journal.ppat.1012271 (PMC11175508; doi:10.1371/journal.ppat.1012271)
Supplement: S3 Table — (XLSX) [file ppat.1012271.s009.xlsx]

## Sheet: Sheet1
Sup. Table 3 Sequence information of sgRNA, siRNA and primers
	Sequence name	sequence(5'-3')
sgRNA	sgNR2F6#1	ACGAACGGCGTGGACAAGGCG3
	sgNR2F6#2	TACGGTGTCTTCACCTGCGAG
	sgc-Jun#1	GTAGCCATAAGGTCCGCTCT
	sgc-Jun#2	GGCGGCGCAGCCGGTCAACG
	sgSTAT3#1	GAGACCGAGGTGTATCACCA
	sgSTAT3#2	AACATGGAAGAATCCAACAA
	Sequence name	sequence(5'-3')
siRNA	negative control siRNA (NC)	UUCUCCGAACGUGUCACG
	siNr2f6.1(human)	GCAACCUCAGCUACACCUG
	siNr2f6.2(human)	CCAACCGUGACUGCCAGAU
	siMef2d	CCAGGGAGGCAAAGGGUUAUU
	siMaff	GCCAGAAGGAGGAGCUGCAUU
	Primer name	forward sequence(5'-3')	reverse sequence(5'-3')
Primers for RT-qPCR	Actin	aggtcatcactattggcaac	agaggtctttacggatgtca
	Nr2f6	gcaatctcagctacacctg	cttcttgagccgacagtac
	Nr2f6-ko	ctgcgtgctgagccctac	actcgaccgtgctgaacag
	Mef2d	cagcttttcctttgagatgt	agtacatggccagctttct
	Maff	acattcctttcctgggctc	caaagttgcccctcccca
	Ifnb1	AGCTCCAAGAAAGGACGAACA	GCCCTGTAGGTGAGGTTGAT
	Isg56	ATCGCGTAGACAAAGCTCTTC	GTTTCGGGATGTCCTCAGTTG
	Cxcl10	ATCATCCCTGCGAGCCTATCCT	GACCTTTTTTGGCTAAACGCTTTC
	Ifih1	gtctccacttgctgaccctc	tcgaagcaagtgtccaagac
	ACTIN	CAGCACAATGAAGATCAAGA	GATCCACATCTGCTGGAAG
	NR2F6	ggcaagcattacggtgtctt	ctggtcgatctggcagtca
	IFNB1	aaagaagcagcaattttcag	ctgtccttgaggcagtattc
	ISG54	ACTGCAACCATGAGTGAGA	ATCAAGTTCCAGGTGAAATG
	ISG15	CGCAGATCACCCAGAAGATCG	TTCGTCGCATTTGTCCACCA
	CXCL10	gcaagccaattttgtccacg	tgatggccttcgattctgga
	c-JUN	TCCAAGTGCCGAAAAAGGAAG	CGAGTTCTGAGCTTTCAAGGT
	TRIB1	gccgactacctgctgctg	5cgatggcagctggatgtaag
	UBC	ggctgatctttgctggaaaac	cagggtggactctttctgga
	FOS	CCGGGGATAGCCTCTCTTAC	GGTCCGGACTGGTCGAGAT
	ISG56	TCATCAGGTCAAGGATAGTC	CCACACTGTATTTGGTGTCTACG
	MAP3K5	tgcattttgggaaactcgactt	tctccaccaccgcaatatct
	SeV-np	Gctcactcattagacacagataagcagcac	gaaaagcggactcttgttgaccatagg
	SeV	GGATCACTAGGTGATATCGAGC	ACCAGACAAGAGTTTAAGAGATATGTATC
	ICP0	AAGCTTGGATCCGAGCCCCGCCC	AAGCGGTGCATGCACGGGAAGGT
	ICP4	GACGTGCGCGTGGTGGTGCTGTACTCG	GCGCACGGTGTTGACCACGATGAGCC
	ICP8	GACATTACGTTCACGGCCTTCGAAGCCAG	GGCCGAGTTGGTGCTAAATACCATGGC
	US2	CAGCCGGTACGAATACCAGT	GGTTTGTGCAGAGCAATCAG
	US11	GTTGGGTCTGGCTCATCTC’	TAATCCGGTAACCCGTTGAG
	TK	CGAGACAATCGCGAACATCTAC	CCCCGGCCGATATCTCA
	HANA1	GTGCGTTCTTCGTGGAGC	CGCCTTTGTCTACGGTGT
	Primer name	forward sequence(5'-3')	reverse sequence(5'-3')
Primers for ChIP-qPCR	Nr2f6 promoter	GTTGGCTAGAGAGGGAAGGG	CAGACTTCACTGCCACACAC
	NR2F6 promoter	agaatcgcttgaactgggga	gtctcactctgtcaccctgg
	MAP3K5 promoter	GCTCGCTTCGTTGATCACAT	AGCTTCTGGAACGTGGAGAG
	Map3k5 promoter	GGCATTTTGAGGAAGGGGTG	CAGCCGCTGGTACTTTTCAT
	UBC promoter	CTTCTGCAGAGTCGGGGTC	TAAAGACCCGTCCATCTCGC
	TRIB1 promoter	GGAGGAGGTGGAGGAAAAGG	GACTGTGAGTGAGTGTGAGC
	Primer name	forward sequence(5'-3')	reverse sequence(5'-3')
Mouse genome identification primer	EGE-SSH-WT	CTCTAAAAGTCAATAGGGTCTGG	TAGAGGACACAATGGAACAGACTTG
	EGE-SSH- Mut	FCTCTAAAAGTCAATAGGGTCTGG	CAATAGGAGGGGCATTGCTAC
